# Supplementary material for: The potential role of volatile organic compounds on the colonisation of deadwood by saproxylic beetles
Source: Oecologia. 2026 Feb 26;208(3):38. doi: 10.1007/s00442-026-05874-w (PMC12946360; doi:10.1007/s00442-026-05874-w)
Supplement: Supplementary file 2 — Supplementary file2 (XLSX 122 KB) [file 442_2026_5874_MOESM2_ESM.xlsx]

## Sheet: LMM output
combination	Peaks	Estimate	Standard Error	t-value	p-value
Beech - Oak	P368	0.0497775	0.00976291	5.09864	3.42102e-07
Beech - Oak	P309	-0.0424864	0.0107569	-3.9497	7.82508e-05
Beech - Oak	P274	-0.0406019	0.0120513	-3.3691	0.000754141
Beech - Oak	P311	-0.010032	0.00303399	-3.30654	0.000944546
Beech - Oak	P371	0.00516342	0.00156673	3.29567	0.000981882
Beech - Oak	P325	0.00477046	0.00160108	2.97953	0.00288693
Beech - Oak	P402	0.00285252	0.000985388	2.89482	0.00379374
Beech - Oak	P315	0.00292825	0.00102313	2.86206	0.00420903
Beech - Oak	P308	0.00943979	0.00340958	2.76861	0.00562964
Beech - Oak	P73	0.0105062	0.00399946	2.62691	0.00861645
Beech - Oak	P326	0.00236297	0.00105012	2.25018	0.0244375
Beech - Oak	P78	0.00783823	0.00392	1.99955	0.0455492
Beech - Oak	P243	0.008766	0.00451285	1.94245	0.0520821
Beech - Oak	P300	0.000604753	0.000325794	1.85625	0.0634185
Beech - Oak	P367	-0.00469289	0.0025842	-1.81599	0.0693713
Beech - Oak	P24	-0.000186752	0.000117787	-1.58551	0.112851
Beech - Oak	P165	-0.000508744	0.000323183	-1.57417	0.115449
Beech - Oak	P324	-0.000802008	0.000516854	-1.55171	0.120731
Beech - Oak	P365	0.00117165	0.000769284	1.52303	0.12775
Beech - Oak	P119	0.00226455	0.00149229	1.5175	0.12914
Beech - Oak	P345	0.00324126	0.00215787	1.50207	0.13308
Beech - Oak	P332	-0.00299831	0.00201155	-1.49055	0.136079
Beech - Oak	P171	-0.00141398	0.000955261	-1.4802	0.13882
Beech - Oak	P234	-0.00347386	0.00237868	-1.46041	0.144177
Beech - Oak	P238	0.00762111	0.00522478	1.45865	0.144663
Beech - Oak	P266	-0.00901705	0.00687845	-1.31091	0.189887
Beech - Oak	P217	-0.000342188	0.00027397	-1.249	0.211666
Beech - Oak	P327	0.00305576	0.00252952	1.20804	0.227032
Beech - Oak	P52	0.00537988	0.00446014	1.20621	0.227735
Beech - Oak	P264	-0.000234473	0.000194816	-1.20356	0.22876
Beech - Oak	P405	-0.00249947	0.00208789	-1.19713	0.231257
Beech - Oak	P90	-0.00750721	0.00627136	-1.19706	0.231282
Beech - Oak	P390	-0.00243747	0.00208899	-1.16682	0.243283
Beech - Oak	P406	0.000360577	0.00031233	1.15447	0.248306
Beech - Oak	P76	0.000416288	0.000363344	1.14571	0.251914
Beech - Oak	P333	-0.000287477	0.00026372	-1.09008	0.275677
Beech - Oak	P151	-0.00152139	0.00139737	-1.08875	0.276262
Beech - Oak	P292	-0.000190011	0.00017989	-1.05626	0.290848
Beech - Oak	P28	0.000343157	0.000329082	1.04277	0.297054
Beech - Oak	P3	-0.0207859	0.0203225	-1.0228	0.306401
Beech - Oak	P384	0.000799344	0.000786301	1.01659	0.30935
Beech - Oak	P85	0.000489725	0.000530516	0.92311	0.35595
Beech - Oak	P247	-0.000490138	0.000536016	-0.91441	0.360501
Beech - Oak	P412	-0.000120976	0.000134624	-0.898623	0.368853
Beech - Oak	P296	-0.00171426	0.00194513	-0.881309	0.37815
Beech - Oak	P430	0.011482	0.013513	0.849698	0.395493
Beech - Oak	P69	0.000231802	0.00027449	0.844484	0.398399
Beech - Oak	P216	0.00148597	0.00183147	0.811351	0.417164
Beech - Oak	P209	-0.00190711	0.00274047	-0.695905	0.486488
Beech - Oak	P184	0.00957227	0.0137702	0.695144	0.486965
Beech - Oak	P380	-0.000816107	0.00119744	-0.681545	0.495527
Beech - Oak	P397	-0.000269264	0.000402659	-0.668715	0.503677
Beech - Oak	P18	0.000559297	0.000861001	0.649589	0.515958
Beech - Oak	P343	0.00140588	0.00220987	0.636182	0.524658
Beech - Oak	P312	-0.000346984	0.000582808	-0.595366	0.551599
Beech - Oak	P258	0.000101856	0.000175392	0.580734	0.56142
Beech - Oak	P318	0.00231484	0.00403573	0.573585	0.566249
Beech - Oak	P148	-0.00972085	0.0173976	-0.558746	0.576335
Beech - Oak	P427	0.00030063	0.000547406	0.549191	0.582875
Beech - Oak	P199	-0.00251657	0.00483769	-0.520201	0.602923
Beech - Oak	P129	0.000889938	0.00174243	0.510745	0.60953
Beech - Oak	P123	-0.00342627	0.00677708	-0.505567	0.61316
Beech - Oak	P212	0.0017776	0.00352597	0.504145	0.61416
Beech - Oak	P153	0.000811158	0.00167235	0.485041	0.627647
Beech - Oak	P432	-0.000259141	0.000542502	-0.477677	0.63288
Beech - Oak	P298	0.000160658	0.000342453	0.469138	0.638971
Beech - Oak	P208	0.00297392	0.00682006	0.436055	0.662797
Beech - Oak	P355	0.000382774	0.000939801	0.407293	0.683793
Beech - Oak	P187	0.00118732	0.00328046	0.361936	0.7174
Beech - Oak	P417	-0.000153404	0.000431748	-0.35531	0.722357
Beech - Oak	P224	0.00116502	0.0033707	0.345632	0.729619
Beech - Oak	P301	-0.000426618	0.00143458	-0.297382	0.766175
Beech - Oak	P225	-0.000624893	0.0021669	-0.288381	0.773055
Beech - Oak	P158	-0.0055217	0.0192115	-0.287417	0.773793
Beech - Oak	P132	0.00203025	0.00733018	0.276971	0.781803
Beech - Oak	P227	0.000601354	0.00284605	0.211294	0.832658
Beech - Oak	P399	8.08625e-05	0.000387684	0.208578	0.834778
Beech - Oak	P230	0.00162868	0.00812969	0.200338	0.841217
Beech - Oak	P250	0.000205988	0.0010904	0.188911	0.850163
Beech - Oak	P109	0.00129687	0.00777224	0.166859	0.867481
Beech - Oak	P411	5.34006e-05	0.000472282	0.113069	0.909976
Beech - Oak	P229	-0.000134463	0.00180867	-0.0743436	0.940737
Beech - Oak	P407	2.73131e-05	0.000389827	0.0700647	0.944142
Beech - Oak	P396	-6.69031e-05	0.00100121	-0.0668226	0.946723
Beech - Oak	P245	6.91935e-07	2.21463e-05	0.0312438	0.975075
Beech - Oak	P422	1.4312e-05	0.000684931	0.0208955	0.983329
Beech - Oak	P29	-1.40433e-06	8.336e-05	-0.0168466	0.986559
Beech - Oak	P389	3.44537e-06	0.000646412	0.00533	0.995747
Beech - Oak	P289	-8.73562e-08	5.83291e-05	-0.00149764	0.998805
Brown-rot - Control	P212	-0.0157747	0.00394189	-4.00183	6.2855e-05
Brown-rot - Control	P368	0.037327	0.0109145	3.41995	0.000626338
Brown-rot - Control	P153	0.00606322	0.00186961	3.24303	0.00118265
Brown-rot - Control	P325	0.00530965	0.00178994	2.96639	0.0030132
Brown-rot - Control	P384	0.0022993	0.000879051	2.61566	0.00890561
Brown-rot - Control	P402	0.00282197	0.00110162	2.56165	0.0104176
Brown-rot - Control	P371	0.00411584	0.00175154	2.34985	0.0187811
Brown-rot - Control	P422	0.00175353	0.000765724	2.29002	0.02202
Brown-rot - Control	P312	0.00144333	0.000651554	2.2152	0.026746
Brown-rot - Control	P380	0.00294003	0.00133868	2.19621	0.0280767
Brown-rot - Control	P326	0.00251588	0.00117399	2.14301	0.0321123
Brown-rot - Control	P224	-0.00788954	0.00376829	-2.09366	0.03629
Brown-rot - Control	P292	0.000419564	0.000201109	2.08625	0.0369556
Brown-rot - Control	P390	0.00483626	0.0023354	2.07085	0.0383725
Brown-rot - Control	P397	0.000880895	0.000450155	1.95687	0.0503629
Brown-rot - Control	P151	0.00304729	0.0015622	1.95065	0.0510992
Brown-rot - Control	P85	-0.00114674	0.000593095	-1.93348	0.0531771
Brown-rot - Control	P148	0.0362795	0.0194498	1.86529	0.0621407
Brown-rot - Control	P52	-0.00919601	0.00498624	-1.84428	0.0651428
Brown-rot - Control	P412	0.000267223	0.000150504	1.77552	0.0758115
Brown-rot - Control	P216	-0.00361284	0.00204751	-1.76451	0.0776468
Brown-rot - Control	P234	-0.00462306	0.00265927	-1.73847	0.0821281
Brown-rot - Control	P158	-0.0350821	0.0214776	-1.63343	0.102379
Brown-rot - Control	P315	0.00186317	0.00114381	1.62891	0.103332
Brown-rot - Control	P318	0.00707964	0.00451178	1.56915	0.116614
Brown-rot - Control	P230	-0.013847	0.00908865	-1.52355	0.127621
Brown-rot - Control	P225	-0.00358342	0.0024225	-1.47922	0.139081
Brown-rot - Control	P184	-0.0224787	0.0153945	-1.46017	0.144242
Brown-rot - Control	P309	0.0175582	0.0120257	1.46005	0.144276
Brown-rot - Control	P264	-0.00031753	0.000217796	-1.45792	0.144862
Brown-rot - Control	P327	-0.00406745	0.0028279	-1.43833	0.15034
Brown-rot - Control	P406	0.000484407	0.000349172	1.3873	0.16535
Brown-rot - Control	P24	-0.00017354	0.000131681	-1.31788	0.187542
Brown-rot - Control	P243	-0.00645097	0.00504517	-1.27864	0.201023
Brown-rot - Control	P367	0.00364127	0.00288902	1.26038	0.207532
Brown-rot - Control	P199	-0.00613007	0.00540833	-1.13345	0.257025
Brown-rot - Control	P311	0.0037387	0.00339187	1.10225	0.270352
Brown-rot - Control	P365	0.000937501	0.000860027	1.09008	0.275677
Brown-rot - Control	P69	0.000332641	0.000306868	1.08399	0.278371
Brown-rot - Control	P301	-0.00169038	0.0016038	-1.05399	0.29189
Brown-rot - Control	P119	-0.00173494	0.00166832	-1.03994	0.298369
Brown-rot - Control	P129	-0.00199367	0.00194797	-1.02346	0.30609
Brown-rot - Control	P76	0.000406663	0.000406203	1.00113	0.316764
Brown-rot - Control	P29	-9.26475e-05	9.31929e-05	-0.994147	0.320151
Brown-rot - Control	P355	0.00100986	0.00105066	0.961166	0.336469
Brown-rot - Control	P407	0.000413536	0.00043581	0.948891	0.342676
Brown-rot - Control	P187	0.00337145	0.00366741	0.919301	0.357938
Brown-rot - Control	P245	-2.27193e-05	2.47586e-05	-0.917629	0.358813
Brown-rot - Control	P332	-0.00202601	0.00224882	-0.900921	0.36763
Brown-rot - Control	P250	-0.0010971	0.00121902	-0.899982	0.36813
Brown-rot - Control	P300	-0.00032368	0.000364223	-0.888686	0.374172
Brown-rot - Control	P427	-0.000537112	0.000611976	-0.877668	0.380124
Brown-rot - Control	P208	-0.00662121	0.00762453	-0.868409	0.385171
Brown-rot - Control	P399	-0.000339791	0.000433414	-0.783987	0.433048
Brown-rot - Control	P227	0.00248569	0.00318176	0.781231	0.434666
Brown-rot - Control	P217	0.000226613	0.000306287	0.739873	0.459377
Brown-rot - Control	P343	0.00179341	0.00247054	0.725918	0.467889
Brown-rot - Control	P308	0.00257968	0.00381176	0.676769	0.498553
Brown-rot - Control	P78	-0.00286031	0.0043824	-0.652682	0.513961
Brown-rot - Control	P430	-0.0096785	0.015107	-0.640665	0.521741
Brown-rot - Control	P123	-0.00480108	0.00757649	-0.633681	0.526289
Brown-rot - Control	P396	-0.000707513	0.0011193	-0.6321	0.527321
Brown-rot - Control	P324	-0.000357877	0.000577821	-0.619356	0.535682
Brown-rot - Control	P405	0.00138874	0.00233417	0.594962	0.551869
Brown-rot - Control	P274	0.00800104	0.0134728	0.593866	0.552602
Brown-rot - Control	P209	-0.00179855	0.00306373	-0.587046	0.557173
Brown-rot - Control	P266	0.00451109	0.00768981	0.586632	0.557451
Brown-rot - Control	P298	-0.000205798	0.000382848	-0.537544	0.590892
Brown-rot - Control	P417	0.000233059	0.000482676	0.482847	0.629204
Brown-rot - Control	P389	0.000344925	0.000722661	0.477299	0.633149
Brown-rot - Control	P18	0.000452596	0.000962562	0.470199	0.638213
Brown-rot - Control	P258	-8.67743e-05	0.000196081	-0.442544	0.658095
Brown-rot - Control	P411	-0.000218946	0.000527991	-0.414678	0.678378
Brown-rot - Control	P109	0.00332597	0.00868903	0.382779	0.701884
Brown-rot - Control	P289	2.21724e-05	6.52095e-05	0.340018	0.733843
Brown-rot - Control	P333	9.89125e-05	0.000294828	0.335493	0.737253
Brown-rot - Control	P296	0.000589431	0.00217457	0.271056	0.786348
Brown-rot - Control	P432	-0.000144177	0.000606494	-0.237722	0.812097
Brown-rot - Control	P171	0.000227636	0.00106794	0.213154	0.831207
Brown-rot - Control	P345	0.000488542	0.00241241	0.202512	0.839516
Brown-rot - Control	P132	-0.00162376	0.00819483	-0.198144	0.842932
Brown-rot - Control	P3	-0.00449323	0.0227196	-0.197769	0.843226
Brown-rot - Control	P238	0.00111481	0.00584108	0.190856	0.848638
Brown-rot - Control	P73	0.000276112	0.00447122	0.0617531	0.950759
Brown-rot - Control	P90	0.000194117	0.00701111	0.0276871	0.977912
Brown-rot - Control	P28	-7.31396e-06	0.000367899	-0.0198803	0.984139
Brown-rot - Control	P165	-6.4556e-06	0.000361305	-0.0178675	0.985745
Brown-rot - Control	P229	-2.58065e-05	0.00202201	-0.0127628	0.989817
Brown-rot - Control	P247	4.28839e-06	0.000599243	0.00715634	0.99429
Brown-rot - Sterilized	P153	0.00525323	0.00186979	2.80953	0.00496136
Brown-rot - Sterilized	P309	-0.0297065	0.0120269	-2.47001	0.0135108
Brown-rot - Sterilized	P132	-0.0192317	0.0081956	-2.34659	0.0189459
Brown-rot - Sterilized	P422	0.00176247	0.000765796	2.30149	0.021364
Brown-rot - Sterilized	P69	0.000706028	0.000306897	2.30054	0.0214177
Brown-rot - Sterilized	P406	0.000762156	0.000349205	2.18255	0.029069
Brown-rot - Sterilized	P312	0.00130607	0.000651615	2.00435	0.0450323
Brown-rot - Sterilized	P298	-0.000762754	0.000382884	-1.99213	0.046357
Brown-rot - Sterilized	P3	0.0435896	0.0227218	1.91841	0.0550596
Brown-rot - Sterilized	P380	0.00246621	0.00133881	1.84209	0.0654614
Brown-rot - Sterilized	P333	-0.000536025	0.000294855	-1.81792	0.0690757
Brown-rot - Sterilized	P292	-0.00030998	0.000201128	-1.54121	0.123265
Brown-rot - Sterilized	P148	0.0296948	0.0194516	1.5266	0.126861
Brown-rot - Sterilized	P109	-0.0129359	0.00868984	-1.48862	0.136588
Brown-rot - Sterilized	P432	-0.00085157	0.000606551	-1.40395	0.160332
Brown-rot - Sterilized	P367	0.00396981	0.00288929	1.37397	0.16945
Brown-rot - Sterilized	P158	-0.0291677	0.0214796	-1.35793	0.174487
Brown-rot - Sterilized	P407	0.0005742	0.000435851	1.31742	0.187697
Brown-rot - Sterilized	P355	-0.00132925	0.00105076	-1.26504	0.205857
Brown-rot - Sterilized	P52	-0.00592333	0.00498671	-1.18782	0.234903
Brown-rot - Sterilized	P229	-0.00233424	0.0020222	-1.15431	0.248373
Brown-rot - Sterilized	P151	0.00175823	0.00156234	1.12538	0.260428
Brown-rot - Sterilized	P384	0.000927332	0.000879134	1.05482	0.291505
Brown-rot - Sterilized	P324	-0.000607585	0.000577875	-1.05141	0.293069
Brown-rot - Sterilized	P217	-0.000303342	0.000306316	-0.990294	0.32203
Brown-rot - Sterilized	P405	0.00228666	0.00233439	0.979556	0.327306
Brown-rot - Sterilized	P264	-0.00021303	0.000217817	-0.978025	0.328062
Brown-rot - Sterilized	P326	0.00110575	0.0011741	0.941785	0.346303
Brown-rot - Sterilized	P18	0.00090171	0.000962653	0.936693	0.348917
Brown-rot - Sterilized	P266	0.00711899	0.00769053	0.925683	0.354611
Brown-rot - Sterilized	P212	-0.00361212	0.00394226	-0.916256	0.359533
Brown-rot - Sterilized	P224	-0.00340904	0.00376865	-0.904578	0.365689
Brown-rot - Sterilized	P199	-0.00484279	0.00540884	-0.895349	0.370601
Brown-rot - Sterilized	P311	-0.00299645	0.00339219	-0.883338	0.377054
Brown-rot - Sterilized	P234	0.00228547	0.00265952	0.859356	0.390144
Brown-rot - Sterilized	P129	0.00165523	0.00194815	0.849645	0.395522
Brown-rot - Sterilized	P396	-0.000939117	0.00111941	-0.83894	0.401503
Brown-rot - Sterilized	P390	-0.00193436	0.00233562	-0.828203	0.407556
Brown-rot - Sterilized	P250	-0.000974212	0.00121914	-0.799101	0.424232
Brown-rot - Sterilized	P230	0.00685503	0.0090895	0.75417	0.450747
Brown-rot - Sterilized	P24	-9.56086e-05	0.000131693	-0.725994	0.467842
Brown-rot - Sterilized	P258	-0.000141887	0.000196099	-0.723547	0.469344
Brown-rot - Sterilized	P209	-0.0020668	0.00306402	-0.674541	0.499968
Brown-rot - Sterilized	P123	0.00469468	0.0075772	0.61958	0.535534
Brown-rot - Sterilized	P274	0.00823658	0.0134741	0.611292	0.541007
Brown-rot - Sterilized	P90	0.0040503	0.00701177	0.577644	0.563505
Brown-rot - Sterilized	P208	0.00434261	0.00762525	0.569504	0.569014
Brown-rot - Sterilized	P85	0.000305242	0.00059315	0.514611	0.606825
Brown-rot - Sterilized	P368	-0.00560283	0.0109155	-0.51329	0.607749
Brown-rot - Sterilized	P184	-0.00763966	0.0153959	-0.496213	0.619744
Brown-rot - Sterilized	P389	-0.000358495	0.000722729	-0.49603	0.619873
Brown-rot - Sterilized	P399	-0.000208829	0.000433455	-0.481777	0.629964
Brown-rot - Sterilized	P216	-0.000979933	0.0020477	-0.478553	0.632257
Brown-rot - Sterilized	P225	0.00115877	0.00242273	0.47829	0.632444
Brown-rot - Sterilized	P171	-0.00046277	0.00106804	-0.433289	0.664805
Brown-rot - Sterilized	P243	-0.00205017	0.00504564	-0.406325	0.684504
Brown-rot - Sterilized	P300	-0.000142637	0.000364257	-0.391583	0.695367
Brown-rot - Sterilized	P427	0.000239021	0.000612033	0.390536	0.69614
Brown-rot - Sterilized	P76	0.000154172	0.000406242	0.379508	0.704311
Brown-rot - Sterilized	P343	0.000937537	0.00247077	0.379451	0.704353
Brown-rot - Sterilized	P29	3.36285e-05	9.32016e-05	0.360815	0.718238
Brown-rot - Sterilized	P308	-0.00136028	0.00381212	-0.356831	0.721218
Brown-rot - Sterilized	P397	0.000159928	0.000450198	0.355239	0.72241
Brown-rot - Sterilized	P78	-0.00154218	0.00438281	-0.35187	0.724936
Brown-rot - Sterilized	P296	-0.000748523	0.00217477	-0.344185	0.730707
Brown-rot - Sterilized	P430	0.00502226	0.0151084	0.332416	0.739575
Brown-rot - Sterilized	P247	0.000195519	0.000599299	0.326247	0.744238
Brown-rot - Sterilized	P402	-0.000285603	0.00110173	-0.259233	0.795456
Brown-rot - Sterilized	P315	0.000281632	0.00114392	0.246199	0.805528
Brown-rot - Sterilized	P371	-0.000390189	0.0017517	-0.222748	0.823731
Brown-rot - Sterilized	P165	7.40184e-05	0.000361339	0.204845	0.837693
Brown-rot - Sterilized	P301	0.000325764	0.00160395	0.203102	0.839056
Brown-rot - Sterilized	P417	8.96685e-05	0.000482721	0.185756	0.852636
Brown-rot - Sterilized	P28	6.6237e-05	0.000367934	0.180024	0.857133
Brown-rot - Sterilized	P325	-0.000316533	0.0017901	-0.176824	0.859647
Brown-rot - Sterilized	P318	-0.000763379	0.0045122	-0.169181	0.865654
Brown-rot - Sterilized	P411	-7.15886e-05	0.00052804	-0.135574	0.892158
Brown-rot - Sterilized	P327	0.000356278	0.00282816	0.125975	0.899752
Brown-rot - Sterilized	P187	0.000417907	0.00366775	0.113941	0.909285
Brown-rot - Sterilized	P412	1.45775e-05	0.000150518	0.0968487	0.922847
Brown-rot - Sterilized	P332	-0.000185144	0.00224903	-0.0823217	0.934391
Brown-rot - Sterilized	P238	0.000465753	0.00584163	0.07973	0.936452
Brown-rot - Sterilized	P227	0.000220213	0.00318206	0.0692047	0.944827
Brown-rot - Sterilized	P289	4.24314e-06	6.52156e-05	0.0650633	0.948124
Brown-rot - Sterilized	P73	0.0002836	0.00447164	0.0634219	0.949431
Brown-rot - Sterilized	P119	8.20485e-05	0.00166847	0.0491758	0.960779
Brown-rot - Sterilized	P365	2.89962e-05	0.000860108	0.0337123	0.973107
Brown-rot - Sterilized	P345	-7.74529e-05	0.00241263	-0.0321031	0.97439
Brown-rot - Sterilized	P245	9.19348e-08	2.4761e-05	0.00371289	0.997038
Brown-rot - White-rot	P153	0.00606658	0.00186961	3.24483	0.00117521
Brown-rot - White-rot	P69	0.000739438	0.000306868	2.40963	0.0159687
Brown-rot - White-rot	P422	0.00175353	0.000765724	2.29002	0.02202
Brown-rot - White-rot	P406	0.000786097	0.000349172	2.25132	0.0243655
Brown-rot - White-rot	P312	0.0013958	0.000651554	2.14225	0.032173
Brown-rot - White-rot	P289	-0.000136827	6.52095e-05	-2.09827	0.035881
Brown-rot - White-rot	P151	0.00325001	0.0015622	2.08041	0.0374879
Brown-rot - White-rot	P332	-0.00444455	0.00224882	-1.97639	0.0481105
Brown-rot - White-rot	P412	0.000267223	0.000150504	1.77552	0.0758115
Brown-rot - White-rot	P258	-0.000341054	0.000196081	-1.73936	0.0819716
Brown-rot - White-rot	P324	-0.000994342	0.000577821	-1.72085	0.0852783
Brown-rot - White-rot	P397	0.000758596	0.000450155	1.68519	0.0919524
Brown-rot - White-rot	P165	-0.000578479	0.000361305	-1.60108	0.109358
Brown-rot - White-rot	P315	-0.00181899	0.00114381	-1.59029	0.11177
Brown-rot - White-rot	P119	0.00258231	0.00166832	1.54785	0.121658
Brown-rot - White-rot	P296	-0.00330832	0.00217457	-1.52137	0.128167
Brown-rot - White-rot	P326	0.00159854	0.00117399	1.36163	0.173316
Brown-rot - White-rot	P343	-0.00324581	0.00247054	-1.31381	0.188912
Brown-rot - White-rot	P384	0.00114345	0.000879051	1.30078	0.193334
Brown-rot - White-rot	P266	-0.00944742	0.00768981	-1.22856	0.219236
Brown-rot - White-rot	P311	-0.0041292	0.00339187	-1.21738	0.223459
Brown-rot - White-rot	P292	0.000237234	0.000201109	1.17963	0.238148
Brown-rot - White-rot	P365	0.00101131	0.000860027	1.17591	0.239633
Brown-rot - White-rot	P132	-0.00835875	0.00819483	-1.02	0.307727
Brown-rot - White-rot	P301	-0.00159122	0.0016038	-0.992161	0.321119
Brown-rot - White-rot	P390	0.00228874	0.0023354	0.980022	0.327075
Brown-rot - White-rot	P432	-0.000571092	0.000606494	-0.941629	0.346383
Brown-rot - White-rot	P399	0.000406117	0.000433414	0.937017	0.34875
Brown-rot - White-rot	P407	0.000404321	0.00043581	0.927747	0.353539
Brown-rot - White-rot	P380	0.00119781	0.00133868	0.89477	0.37091
Brown-rot - White-rot	P76	0.000362911	0.000406203	0.893423	0.371631
Brown-rot - White-rot	P212	-0.00340196	0.00394189	-0.863029	0.388121
Brown-rot - White-rot	P187	-0.00300297	0.00366741	-0.818826	0.412886
Brown-rot - White-rot	P245	-2.01876e-05	2.47586e-05	-0.815374	0.414858
Brown-rot - White-rot	P427	0.000487679	0.000611976	0.796892	0.425514
Brown-rot - White-rot	P247	-0.00044956	0.000599243	-0.750213	0.453126
Brown-rot - White-rot	P367	-0.00214302	0.00288902	-0.74178	0.458221
Brown-rot - White-rot	P333	-0.000217348	0.000294828	-0.737205	0.460998
Brown-rot - White-rot	P325	-0.00124108	0.00178994	-0.693363	0.488082
Brown-rot - White-rot	P430	-0.0103866	0.015107	-0.687535	0.491745
Brown-rot - White-rot	P73	-0.00284426	0.00447122	-0.636125	0.524695
Brown-rot - White-rot	P78	-0.00278435	0.0043824	-0.635348	0.525202
Brown-rot - White-rot	P309	0.00754557	0.0120257	0.627451	0.530363
Brown-rot - White-rot	P217	0.000189398	0.000306287	0.618369	0.536332
Brown-rot - White-rot	P264	0.000130684	0.000217796	0.60003	0.548486
Brown-rot - White-rot	P199	-0.00310416	0.00540833	-0.573959	0.565995
Brown-rot - White-rot	P85	0.000329107	0.000593095	0.554899	0.578964
Brown-rot - White-rot	P274	0.00747154	0.0134728	0.554565	0.579192
Brown-rot - White-rot	P243	0.00279434	0.00504517	0.553864	0.579672
Brown-rot - White-rot	P3	0.0124759	0.0227196	0.549122	0.582921
Brown-rot - White-rot	P29	4.91525e-05	9.31929e-05	0.527427	0.597897
Brown-rot - White-rot	P18	0.0004921	0.000962562	0.51124	0.609183
Brown-rot - White-rot	P28	-0.000185877	0.000367899	-0.505239	0.613391
Brown-rot - White-rot	P417	0.000241147	0.000482676	0.499603	0.617354
Brown-rot - White-rot	P368	0.0053958	0.0109145	0.494369	0.621045
Brown-rot - White-rot	P345	-0.00113504	0.00241241	-0.470501	0.637997
Brown-rot - White-rot	P171	-0.000424629	0.00106794	-0.397615	0.690914
Brown-rot - White-rot	P371	0.000657248	0.00175154	0.375241	0.707482
Brown-rot - White-rot	P318	0.00167075	0.00451178	0.370309	0.711152
Brown-rot - White-rot	P405	-0.000805066	0.00233417	-0.344905	0.730166
Brown-rot - White-rot	P250	0.000393577	0.00121902	0.322864	0.746799
Brown-rot - White-rot	P227	-0.000964425	0.00318176	-0.303111	0.761806
Brown-rot - White-rot	P389	0.000208583	0.000722661	0.288632	0.772863
Brown-rot - White-rot	P225	-0.000579637	0.0024225	-0.239272	0.810895
Brown-rot - White-rot	P224	-0.000897594	0.00376829	-0.238197	0.811729
Brown-rot - White-rot	P298	-9.0973e-05	0.000382848	-0.237622	0.812175
Brown-rot - White-rot	P209	0.000704483	0.00306373	0.229943	0.818136
Brown-rot - White-rot	P308	0.000874126	0.00381176	0.229323	0.818618
Brown-rot - White-rot	P396	0.000238449	0.0011193	0.213033	0.831301
Brown-rot - White-rot	P129	-0.000375233	0.00194797	-0.192628	0.84725
Brown-rot - White-rot	P184	0.00256997	0.0153945	0.166941	0.867416
Brown-rot - White-rot	P208	-0.00126736	0.00762453	-0.166221	0.867983
Brown-rot - White-rot	P238	0.000895356	0.00584108	0.153286	0.878173
Brown-rot - White-rot	P90	0.00106012	0.00701111	0.151205	0.879814
Brown-rot - White-rot	P52	-0.000714194	0.00498624	-0.143233	0.886106
Brown-rot - White-rot	P402	-0.000157319	0.00110162	-0.142807	0.886443
Brown-rot - White-rot	P123	-0.000876413	0.00757649	-0.115675	0.90791
Brown-rot - White-rot	P327	-0.000315567	0.0028279	-0.111591	0.911148
Brown-rot - White-rot	P148	0.00211802	0.0194498	0.108897	0.913284
Brown-rot - White-rot	P229	0.00018461	0.00202201	0.0913	0.927254
Brown-rot - White-rot	P300	3.23391e-05	0.000364223	0.0887892	0.929249
Brown-rot - White-rot	P158	-0.00151633	0.0214776	-0.0706003	0.943716
Brown-rot - White-rot	P24	-7.83341e-06	0.000131681	-0.0594878	0.952564
Brown-rot - White-rot	P234	-0.000145223	0.00265927	-0.05461	0.956449
Brown-rot - White-rot	P411	2.32189e-05	0.000527991	0.0439759	0.964924
Brown-rot - White-rot	P230	0.00032383	0.00908865	0.0356301	0.971577
Brown-rot - White-rot	P216	2.22745e-05	0.00204751	0.0108788	0.99132
Brown-rot - White-rot	P109	-3.96237e-05	0.00868903	-0.0045602	0.996362
Brown-rot - White-rot	P355	-2.84716e-06	0.00105066	-0.00270988	0.997838
Burned - Brown-rot	P171	0.00336584	0.00106794	3.15171	0.00162316
Burned - Brown-rot	P153	-0.00541083	0.00186961	-2.89409	0.00380259
Burned - Brown-rot	P312	-0.00152025	0.000651554	-2.33327	0.019634
Burned - Brown-rot	P28	0.000846751	0.000367899	2.30158	0.0213587
Burned - Brown-rot	P422	-0.00175353	0.000765724	-2.29002	0.02202
Burned - Brown-rot	P380	-0.00280682	0.00133868	-2.09671	0.0360196
Burned - Brown-rot	P151	-0.00321628	0.0015622	-2.05882	0.0395117
Burned - Brown-rot	P292	-0.000401147	0.000201109	-1.99468	0.0460782
Burned - Brown-rot	P406	-0.000658534	0.000349172	-1.88599	0.0592967
Burned - Brown-rot	P224	0.00708012	0.00376829	1.87887	0.0602627
Burned - Brown-rot	P69	-0.00057216	0.000306868	-1.86452	0.0622493
Burned - Brown-rot	P397	-0.00080873	0.000450155	-1.79656	0.0724058
Burned - Brown-rot	P187	-0.0065529	0.00366741	-1.78679	0.0739711
Burned - Brown-rot	P412	-0.000267223	0.000150504	-1.77552	0.0758115
Burned - Brown-rot	P18	-0.00168273	0.000962562	-1.74818	0.0804328
Burned - Brown-rot	P296	0.00372054	0.00217457	1.71093	0.0870938
Burned - Brown-rot	P405	0.00372322	0.00233417	1.59509	0.110691
Burned - Brown-rot	P417	0.000752775	0.000482676	1.55959	0.118858
Burned - Brown-rot	P132	0.0123838	0.00819483	1.51118	0.130744
Burned - Brown-rot	P52	0.00740744	0.00498624	1.48558	0.137391
Burned - Brown-rot	P309	-0.0170486	0.0120257	-1.41767	0.156287
Burned - Brown-rot	P308	-0.00534433	0.00381176	-1.40206	0.160897
Burned - Brown-rot	P384	-0.00121681	0.000879051	-1.38423	0.166289
Burned - Brown-rot	P274	-0.018388	0.0134728	-1.36483	0.172308
Burned - Brown-rot	P3	0.030875	0.0227196	1.35896	0.17416
Burned - Brown-rot	P243	-0.00658386	0.00504517	-1.30498	0.191899
Burned - Brown-rot	P73	0.00556816	0.00447122	1.24533	0.213009
Burned - Brown-rot	P432	0.000745077	0.000606494	1.2285	0.21926
Burned - Brown-rot	P234	-0.00325781	0.00265927	-1.22508	0.220546
Burned - Brown-rot	P325	-0.00216047	0.00178994	-1.20701	0.227428
Burned - Brown-rot	P208	0.00913945	0.00762453	1.19869	0.230648
Burned - Brown-rot	P345	0.00289012	0.00241241	1.19802	0.230909
Burned - Brown-rot	P78	0.0052021	0.0043824	1.18705	0.23521
Burned - Brown-rot	P430	-0.0179002	0.015107	-1.18489	0.236059
Burned - Brown-rot	P315	-0.00135417	0.00114381	-1.18391	0.236447
Burned - Brown-rot	P229	-0.00237214	0.00202201	-1.17316	0.240732
Burned - Brown-rot	P326	-0.00136724	0.00117399	-1.16461	0.244177
Burned - Brown-rot	P238	0.00679433	0.00584108	1.1632	0.24475
Burned - Brown-rot	P217	-0.000338815	0.000306287	-1.1062	0.268639
Burned - Brown-rot	P245	2.71695e-05	2.47586e-05	1.09738	0.272477
Burned - Brown-rot	P90	0.0074037	0.00701111	1.056	0.29097
Burned - Brown-rot	P247	-0.000628707	0.000599243	-1.04917	0.2941
Burned - Brown-rot	P148	-0.018985	0.0194498	-0.976104	0.329013
Burned - Brown-rot	P24	0.000125759	0.000131681	0.95503	0.339563
Burned - Brown-rot	P355	-0.000989008	0.00105066	-0.941323	0.346539
Burned - Brown-rot	P343	0.00219571	0.00247054	0.888758	0.374133
Burned - Brown-rot	P333	0.000252234	0.000294828	0.85553	0.392258
Burned - Brown-rot	P184	0.0129578	0.0153945	0.841715	0.399948
Burned - Brown-rot	P300	-0.000300422	0.000364223	-0.824829	0.409468
Burned - Brown-rot	P407	-0.000358077	0.00043581	-0.821635	0.411285
Burned - Brown-rot	P371	-0.00142288	0.00175154	-0.812363	0.416583
Burned - Brown-rot	P209	0.00245973	0.00306373	0.802854	0.422059
Burned - Brown-rot	P389	-0.000575124	0.000722661	-0.795843	0.426123
Burned - Brown-rot	P258	0.000153853	0.000196081	0.784642	0.432664
Burned - Brown-rot	P311	-0.00266073	0.00339187	-0.784443	0.43278
Burned - Brown-rot	P324	0.000443695	0.000577821	0.767877	0.442561
Burned - Brown-rot	P367	-0.00218255	0.00288902	-0.755464	0.44997
Burned - Brown-rot	P318	0.00331263	0.00451178	0.734219	0.462815
Burned - Brown-rot	P225	0.00171729	0.0024225	0.708889	0.478393
Burned - Brown-rot	P332	0.00156119	0.00224882	0.694227	0.48754
Burned - Brown-rot	P29	6.20156e-05	9.31929e-05	0.665454	0.50576
Burned - Brown-rot	P230	-0.00591795	0.00908865	-0.651136	0.514959
Burned - Brown-rot	P396	0.000716649	0.0011193	0.640263	0.522002
Burned - Brown-rot	P250	0.00075489	0.00121902	0.619259	0.535746
Burned - Brown-rot	P298	0.000221427	0.000382848	0.578368	0.563016
Burned - Brown-rot	P266	-0.0042312	0.00768981	-0.550234	0.582159
Burned - Brown-rot	P427	-0.000321468	0.000611976	-0.525295	0.599378
Burned - Brown-rot	P402	-0.000571788	0.00110162	-0.519042	0.603731
Burned - Brown-rot	P289	-3.3193e-05	6.52095e-05	-0.50902	0.610738
Burned - Brown-rot	P123	0.00364462	0.00757649	0.481043	0.630486
Burned - Brown-rot	P390	0.00109741	0.0023354	0.469901	0.638426
Burned - Brown-rot	P411	0.000239542	0.000527991	0.453687	0.650054
Burned - Brown-rot	P109	0.00371935	0.00868903	0.428052	0.668613
Burned - Brown-rot	P227	-0.00113076	0.00318176	-0.355388	0.722299
Burned - Brown-rot	P119	0.000449711	0.00166832	0.269559	0.787499
Burned - Brown-rot	P216	0.000551068	0.00204751	0.269141	0.787821
Burned - Brown-rot	P129	-0.00045288	0.00194797	-0.232489	0.816158
Burned - Brown-rot	P165	8.01963e-05	0.000361305	0.221963	0.824343
Burned - Brown-rot	P76	8.92637e-05	0.000406203	0.219751	0.826065
Burned - Brown-rot	P365	-0.000159902	0.000860027	-0.185926	0.852503
Burned - Brown-rot	P327	-0.000503978	0.0028279	-0.178217	0.858553
Burned - Brown-rot	P301	-0.000263295	0.0016038	-0.16417	0.869597
Burned - Brown-rot	P199	-0.000682076	0.00540833	-0.126116	0.89964
Burned - Brown-rot	P212	0.000485435	0.00394189	0.123148	0.90199
Burned - Brown-rot	P399	5.18855e-05	0.000433414	0.119713	0.90471
Burned - Brown-rot	P264	-1.99153e-05	0.000217796	-0.0914399	0.927143
Burned - Brown-rot	P85	5.23922e-05	0.000593095	0.088337	0.929609
Burned - Brown-rot	P158	-0.00116161	0.0214776	-0.0540846	0.956868
Burned - Brown-rot	P368	-0.000388589	0.0109145	-0.035603	0.971599
Burned - Control	P212	-0.0152893	0.00394176	-3.8788	0.000104972
Burned - Control	P368	0.0369384	0.0109142	3.38445	0.000713215
Burned - Control	P171	0.00359348	0.00106791	3.36497	0.000765516
Burned - Control	P234	-0.00788087	0.00265918	-2.96364	0.00304023
Burned - Control	P243	-0.0130348	0.00504501	-2.58371	0.00977447
Burned - Control	P390	0.00593367	0.00233532	2.54083	0.0110588
Burned - Control	P318	0.0103923	0.00451164	2.30344	0.0212543
Burned - Control	P28	0.000839437	0.000367888	2.28177	0.0225027
Burned - Control	P405	0.00511196	0.0023341	2.19013	0.0285152
Burned - Control	P230	-0.019765	0.00908836	-2.17476	0.0296484
Burned - Control	P402	0.00225018	0.00110159	2.04267	0.041085
Burned - Control	P417	0.000985833	0.000482661	2.0425	0.0411023
Burned - Control	P296	0.00430997	0.0021745	1.98205	0.0474737
Burned - Control	P85	-0.00109434	0.000593076	-1.8452	0.0650084
Burned - Control	P430	-0.0275787	0.0151065	-1.82562	0.0679082
Burned - Control	P325	0.00314918	0.00178988	1.75943	0.0785039
Burned - Control	P300	-0.000624102	0.000364212	-1.71357	0.086608
Burned - Control	P158	-0.0362437	0.0214769	-1.68756	0.0914951
Burned - Control	P327	-0.00457143	0.00282781	-1.6166	0.105965
Burned - Control	P343	0.00398912	0.00247046	1.61473	0.10637
Burned - Control	P264	-0.000337446	0.00021779	-1.54941	0.121283
Burned - Control	P371	0.00269296	0.00175148	1.53753	0.124163
Burned - Control	P216	-0.00306177	0.00204744	-1.49541	0.134807
Burned - Control	P427	-0.00085858	0.000611957	-1.40301	0.160615
Burned - Control	P345	0.00337866	0.00241233	1.40058	0.16134
Burned - Control	P238	0.00790914	0.0058409	1.3541	0.175706
Burned - Control	P132	0.0107601	0.00819457	1.31307	0.189159
Burned - Control	P73	0.00584427	0.00447108	1.30713	0.191169
Burned - Control	P18	-0.00123014	0.000962532	-1.27802	0.201242
Burned - Control	P199	-0.00681215	0.00540816	-1.25961	0.207812
Burned - Control	P129	-0.00244655	0.0019479	-1.25599	0.20912
Burned - Control	P384	0.00108249	0.000879024	1.23147	0.218148
Burned - Control	P76	0.000495926	0.000406191	1.22092	0.222116
Burned - Control	P301	-0.00195367	0.00160375	-1.21819	0.223151
Burned - Control	P333	0.000351147	0.000294818	1.19106	0.23363
Burned - Control	P229	-0.00239794	0.00202195	-1.18596	0.235639
Burned - Control	P3	0.0263818	0.0227189	1.16122	0.24555
Burned - Control	P90	0.00759782	0.00701089	1.08372	0.27849
Burned - Control	P247	-0.000624419	0.000599224	-1.04205	0.297391
Burned - Control	P432	0.0006009	0.000606475	0.990808	0.32178
Burned - Control	P326	0.00114863	0.00117396	0.978429	0.327862
Burned - Control	P365	0.000777599	0.00086	0.904185	0.365897
Burned - Control	P148	0.0172945	0.0194492	0.889214	0.373888
Burned - Control	P187	-0.00318145	0.0036673	-0.867519	0.385658
Burned - Control	P109	0.00704533	0.00868876	0.810856	0.417448
Burned - Control	P69	-0.000239519	0.000306858	-0.780554	0.435065
Burned - Control	P274	-0.010387	0.0134724	-0.770984	0.440716
Burned - Control	P119	-0.00128523	0.00166826	-0.770402	0.441062
Burned - Control	P225	-0.00186614	0.00242243	-0.770358	0.441088
Burned - Control	P308	-0.00276465	0.00381164	-0.725316	0.468258
Burned - Control	P399	-0.000287906	0.000433401	-0.664294	0.506502
Burned - Control	P184	-0.00952088	0.015394	-0.618479	0.53626
Burned - Control	P78	0.00234179	0.00438226	0.53438	0.593079
Burned - Control	P367	0.00145872	0.00288893	0.504933	0.613606
Burned - Control	P406	-0.000174127	0.000349161	-0.4987	0.617991
Burned - Control	P315	0.000508993	0.00114378	0.445011	0.656312
Burned - Control	P227	0.00135493	0.00318166	0.425856	0.670212
Burned - Control	P217	-0.000112202	0.000306277	-0.366341	0.714111
Burned - Control	P24	-4.7781e-05	0.000131677	-0.362866	0.716705
Burned - Control	P52	-0.00178857	0.00498609	-0.358712	0.719811
Burned - Control	P153	0.000652388	0.00186955	0.348953	0.727124
Burned - Control	P258	6.70787e-05	0.000196074	0.342108	0.732269
Burned - Control	P208	0.00251824	0.00762429	0.330292	0.741179
Burned - Control	P29	-3.06319e-05	9.319e-05	-0.328704	0.74238
Burned - Control	P389	-0.000230199	0.000722638	-0.318554	0.750065
Burned - Control	P311	0.00107797	0.00339176	0.31782	0.750621
Burned - Control	P250	-0.000342207	0.00121898	-0.280732	0.778916
Burned - Control	P209	0.000661179	0.00306364	0.215815	0.829132
Burned - Control	P224	-0.000809418	0.00376818	-0.214804	0.82992
Burned - Control	P332	-0.000464819	0.00224875	-0.206701	0.836243
Burned - Control	P165	7.37407e-05	0.000361293	0.204102	0.838274
Burned - Control	P245	4.45027e-06	2.47579e-05	0.179752	0.857348
Burned - Control	P289	-1.10206e-05	6.52074e-05	-0.169008	0.865791
Burned - Control	P397	7.21649e-05	0.000450141	0.160316	0.872632
Burned - Control	P123	-0.00115646	0.00757625	-0.152642	0.87868
Burned - Control	P324	8.58182e-05	0.000577802	0.148525	0.881928
Burned - Control	P407	5.54595e-05	0.000435796	0.12726	0.898735
Burned - Control	P312	-7.69259e-05	0.000651534	-0.118069	0.906013
Burned - Control	P151	-0.000168986	0.00156215	-0.108176	0.913856
Burned - Control	P380	0.000133209	0.00133864	0.0995105	0.920733
Burned - Control	P292	1.84171e-05	0.000201102	0.0915807	0.927031
Burned - Control	P309	0.000509638	0.0120254	0.0423803	0.966196
Burned - Control	P298	1.56294e-05	0.000382836	0.0408253	0.967435
Burned - Control	P411	2.05962e-05	0.000527974	0.0390098	0.968883
Burned - Control	P266	0.000279893	0.00768957	0.036399	0.970964
Burned - Control	P355	2.08487e-05	0.00105062	0.0198441	0.984168
Burned - Control	P396	9.13616e-06	0.00111927	0.00816261	0.993487
Burned - Control	P422	-7.28448e-20	0.0007657	-9.5135e-17	1
Burned - Control	P412	0	0.000150499	0	1
Burned - Sterilized	P309	-0.0467551	0.0120257	-3.88792	0.000101109
Burned - Sterilized	P292	-0.000711127	0.000201109	-3.53603	0.000406183
Burned - Sterilized	P3	0.0744646	0.0227196	3.27754	0.00104715
Burned - Sterilized	P171	0.00290307	0.00106794	2.71838	0.00656018
Burned - Sterilized	P405	0.00600988	0.00233417	2.57474	0.0100315
Burned - Sterilized	P28	0.000912988	0.000367899	2.48162	0.0130785
Burned - Sterilized	P229	-0.00470638	0.00202201	-2.32758	0.0199347
Burned - Sterilized	P355	-0.00231826	0.00105066	-2.20648	0.0273504
Burned - Sterilized	P217	-0.000642158	0.000306287	-2.09659	0.03603
Burned - Sterilized	P208	0.0134821	0.00762453	1.76825	0.0770195
Burned - Sterilized	P308	-0.00670461	0.00381176	-1.75893	0.07859
Burned - Sterilized	P417	0.000842443	0.000482676	1.74536	0.0809223
Burned - Sterilized	P243	-0.00863403	0.00504517	-1.71135	0.0870172
Burned - Sterilized	P412	-0.000252646	0.000150504	-1.67867	0.0932173
Burned - Sterilized	P187	-0.00613499	0.00366741	-1.67284	0.0943587
Burned - Sterilized	P311	-0.00565718	0.00339187	-1.66786	0.0953427
Burned - Sterilized	P90	0.011454	0.00701111	1.63369	0.102323
Burned - Sterilized	P397	-0.000648802	0.000450155	-1.44129	0.149504
Burned - Sterilized	P298	-0.000541327	0.000382848	-1.41395	0.157378
Burned - Sterilized	P158	-0.0303293	0.0214776	-1.41214	0.15791
Burned - Sterilized	P325	-0.002477	0.00178994	-1.38385	0.166404
Burned - Sterilized	P296	0.00297201	0.00217457	1.36671	0.171715
Burned - Sterilized	P73	0.00585176	0.00447122	1.30876	0.190615
Burned - Sterilized	P389	-0.00093362	0.000722661	-1.29192	0.196385
Burned - Sterilized	P343	0.00313325	0.00247054	1.26824	0.204711
Burned - Sterilized	P238	0.00726008	0.00584108	1.24293	0.213892
Burned - Sterilized	P300	-0.000443059	0.000364223	-1.21645	0.223814
Burned - Sterilized	P225	0.00287606	0.0024225	1.18722	0.235139
Burned - Sterilized	P345	0.00281266	0.00241241	1.16592	0.243649
Burned - Sterilized	P245	2.72615e-05	2.47586e-05	1.10109	0.270858
Burned - Sterilized	P123	0.0083393	0.00757649	1.10068	0.271035
Burned - Sterilized	P264	-0.000232946	0.000217796	-1.06956	0.284819
Burned - Sterilized	P109	-0.00921651	0.00868903	-1.06071	0.288823
Burned - Sterilized	P371	-0.00181307	0.00175154	-1.03513	0.300607
Burned - Sterilized	P29	9.56441e-05	9.31929e-05	1.0263	0.304749
Burned - Sterilized	P199	-0.00552487	0.00540833	-1.02155	0.306995
Burned - Sterilized	P224	0.00367108	0.00376829	0.974203	0.329956
Burned - Sterilized	P333	-0.000283791	0.000294828	-0.962564	0.335766
Burned - Sterilized	P315	-0.00107254	0.00114381	-0.937692	0.348403
Burned - Sterilized	P151	-0.00145805	0.0015622	-0.933332	0.350649
Burned - Sterilized	P430	-0.0128779	0.015107	-0.852447	0.393966
Burned - Sterilized	P132	-0.00684792	0.00819483	-0.835639	0.403358
Burned - Sterilized	P78	0.00365992	0.0043824	0.835142	0.403638
Burned - Sterilized	P18	-0.000781023	0.000962562	-0.8114	0.417136
Burned - Sterilized	P212	-0.00312668	0.00394189	-0.793194	0.427665
Burned - Sterilized	P402	-0.000857392	0.00110162	-0.778299	0.436393
Burned - Sterilized	P274	-0.0101514	0.0134728	-0.753477	0.451163
Burned - Sterilized	P247	-0.000433188	0.000599243	-0.722892	0.469746
Burned - Sterilized	P367	0.00178726	0.00288902	0.618638	0.536155
Burned - Sterilized	P129	0.00120235	0.00194797	0.617236	0.537079
Burned - Sterilized	P332	0.00137605	0.00224882	0.611897	0.540606
Burned - Sterilized	P85	0.000357634	0.000593095	0.602997	0.546511
Burned - Sterilized	P76	0.000243435	0.000406203	0.599294	0.548977
Burned - Sterilized	P318	0.00254925	0.00451178	0.565022	0.572059
Burned - Sterilized	P148	0.0107098	0.0194498	0.550639	0.581881
Burned - Sterilized	P368	-0.00599142	0.0109145	-0.548941	0.583046
Burned - Sterilized	P407	0.000216123	0.00043581	0.495911	0.619957
Burned - Sterilized	P289	-2.89498e-05	6.52095e-05	-0.443951	0.657078
Burned - Sterilized	P69	0.000133868	0.000306868	0.436239	0.662663
Burned - Sterilized	P165	0.000154215	0.000361305	0.426827	0.669505
Burned - Sterilized	P266	0.0028878	0.00768981	0.375536	0.707262
Burned - Sterilized	P234	-0.00097234	0.00265927	-0.365642	0.714632
Burned - Sterilized	P399	-0.000156943	0.000433414	-0.362109	0.717271
Burned - Sterilized	P390	-0.000836958	0.0023354	-0.35838	0.720059
Burned - Sterilized	P184	0.00531812	0.0153945	0.345456	0.729752
Burned - Sterilized	P384	-0.000289474	0.000879051	-0.329302	0.741927
Burned - Sterilized	P312	-0.000214185	0.000651554	-0.328729	0.74236
Burned - Sterilized	P119	0.000531759	0.00166832	0.31874	0.749924
Burned - Sterilized	P411	0.000167954	0.000527991	0.3181	0.750409
Burned - Sterilized	P52	0.00148411	0.00498624	0.297641	0.765977
Burned - Sterilized	P406	0.000103623	0.000349172	0.296767	0.766644
Burned - Sterilized	P227	-0.000910547	0.00318176	-0.286177	0.774743
Burned - Sterilized	P324	-0.00016389	0.000577821	-0.283636	0.77669
Burned - Sterilized	P380	-0.000340613	0.00133868	-0.254439	0.799156
Burned - Sterilized	P24	3.01507e-05	0.000131681	0.228968	0.818894
Burned - Sterilized	P326	-0.000261492	0.00117399	-0.222737	0.82374
Burned - Sterilized	P216	-0.000428864	0.00204751	-0.209457	0.834092
Burned - Sterilized	P396	-0.000222468	0.0011193	-0.198756	0.842454
Burned - Sterilized	P250	-0.000219323	0.00121902	-0.179917	0.857217
Burned - Sterilized	P432	-0.000106493	0.000606494	-0.175588	0.860618
Burned - Sterilized	P365	-0.000130905	0.000860027	-0.152211	0.879021
Burned - Sterilized	P427	-8.24467e-05	0.000611976	-0.134722	0.892832
Burned - Sterilized	P209	0.000392924	0.00306373	0.12825	0.897951
Burned - Sterilized	P230	0.00093708	0.00908865	0.103104	0.91788
Burned - Sterilized	P153	-0.000157599	0.00186961	-0.0842949	0.932822
Burned - Sterilized	P258	1.19661e-05	0.000196081	0.0610266	0.951338
Burned - Sterilized	P327	-0.0001477	0.0028279	-0.0522297	0.958346
Burned - Sterilized	P301	6.24692e-05	0.0016038	0.0389508	0.96893
Burned - Sterilized	P422	8.945e-06	0.000765724	0.0116818	0.99068
Burned - White-rot	P315	-0.00317316	0.00114378	-2.77429	0.00553227
Burned - White-rot	P171	0.00294121	0.00106791	2.75418	0.00588388
Burned - White-rot	P289	-0.00017002	6.52074e-05	-2.60738	0.00912393
Burned - White-rot	P187	-0.00955587	0.0036673	-2.6057	0.00916868
Burned - White-rot	P417	0.000993921	0.000482661	2.05925	0.03947
Burned - White-rot	P311	-0.00678993	0.00339176	-2.00189	0.0452968
Burned - White-rot	P3	0.0433509	0.0227189	1.90814	0.0563732
Burned - White-rot	P325	-0.00340155	0.00178988	-1.90043	0.0573764
Burned - White-rot	P430	-0.0282867	0.0151065	-1.87249	0.0611391
Burned - White-rot	P119	0.00303202	0.00166826	1.81747	0.0691456
Burned - White-rot	P247	-0.00107827	0.000599224	-1.79944	0.0719493
Burned - White-rot	P28	0.000660873	0.000367888	1.7964	0.0724309
Burned - White-rot	P266	-0.0136786	0.00768957	-1.77885	0.0752639
Burned - White-rot	P224	0.00618252	0.00376818	1.64072	0.100855
Burned - White-rot	P367	-0.00432557	0.00288893	-1.49729	0.134317
Burned - White-rot	P390	0.00338615	0.00233532	1.44997	0.147067
Burned - White-rot	P165	-0.000498283	0.000361293	-1.37916	0.167844
Burned - White-rot	P52	0.00669325	0.00498609	1.34239	0.179471
Burned - White-rot	P238	0.00768969	0.0058409	1.31652	0.187998
Burned - White-rot	P332	-0.00288336	0.00224875	-1.2822	0.199771
Burned - White-rot	P234	-0.00340303	0.00265918	-1.27973	0.200641
Burned - White-rot	P405	0.00291815	0.0023341	1.25023	0.211216
Burned - White-rot	P18	-0.00119063	0.000962532	-1.23698	0.216095
Burned - White-rot	P90	0.00846382	0.00701089	1.20724	0.22734
Burned - White-rot	P380	-0.00160901	0.00133864	-1.20197	0.229374
Burned - White-rot	P29	0.000111168	9.319e-05	1.19292	0.232901
Burned - White-rot	P308	-0.0044702	0.00381164	-1.17278	0.240886
Burned - White-rot	P301	-0.00185452	0.00160375	-1.15637	0.247531
Burned - White-rot	P76	0.000452175	0.000406191	1.11321	0.265619
Burned - White-rot	P318	0.00498339	0.00451164	1.10456	0.269349
Burned - White-rot	P229	-0.00218753	0.00202195	-1.08189	0.279301
Burned - White-rot	P399	0.000458002	0.000433401	1.05676	0.29062
Burned - White-rot	P209	0.00316421	0.00306364	1.03283	0.301684
Burned - White-rot	P208	0.0078721	0.00762429	1.0325	0.301837
Burned - White-rot	P184	0.0155278	0.015394	1.00869	0.313125
Burned - White-rot	P365	0.000851409	0.00086	0.99001	0.322169
Burned - White-rot	P258	-0.000187201	0.000196074	-0.954747	0.339706
Burned - White-rot	P324	-0.000550647	0.000577802	-0.953002	0.340589
Burned - White-rot	P355	-0.000991855	0.00105062	-0.944062	0.345138
Burned - White-rot	P250	0.00114847	0.00121898	0.942152	0.346115
Burned - White-rot	P24	0.000117926	0.000131677	0.89557	0.370482
Burned - White-rot	P148	-0.016867	0.0194492	-0.867235	0.385813
Burned - White-rot	P396	0.000955098	0.00111927	0.853323	0.39348
Burned - White-rot	P292	-0.000163913	0.000201102	-0.815073	0.415031
Burned - White-rot	P274	-0.0109165	0.0134724	-0.810286	0.417776
Burned - White-rot	P309	-0.00950298	0.0120254	-0.790245	0.429385
Burned - White-rot	P243	-0.00378952	0.00504501	-0.751143	0.452567
Burned - White-rot	P212	-0.00291653	0.00394176	-0.739904	0.459358
Burned - White-rot	P300	-0.000268083	0.000364212	-0.736063	0.461692
Burned - White-rot	P345	0.00175508	0.00241233	0.727543	0.466893
Burned - White-rot	P199	-0.00378624	0.00540816	-0.700097	0.483867
Burned - White-rot	P402	-0.000729107	0.00110159	-0.66187	0.508055
Burned - White-rot	P227	-0.00209519	0.00318166	-0.658519	0.510205
Burned - White-rot	P85	0.0003815	0.000593076	0.643256	0.520058
Burned - White-rot	P230	-0.00559412	0.00908836	-0.615525	0.538208
Burned - White-rot	P73	0.00272391	0.00447108	0.609228	0.542373
Burned - White-rot	P78	0.00241776	0.00438226	0.551715	0.581144
Burned - White-rot	P69	0.000167278	0.000306858	0.545131	0.585664
Burned - White-rot	P264	0.000110769	0.00021779	0.508606	0.611029
Burned - White-rot	P389	-0.000366542	0.000722638	-0.507227	0.611996
Burned - White-rot	P411	0.000262761	0.000527974	0.497678	0.618711
Burned - White-rot	P132	0.00402508	0.00819457	0.491188	0.623293
Burned - White-rot	P217	-0.000149417	0.000306277	-0.487849	0.625657
Burned - White-rot	P225	0.00113765	0.00242243	0.469632	0.638618
Burned - White-rot	P368	0.00500721	0.0109142	0.458781	0.646392
Burned - White-rot	P371	-0.000765636	0.00175148	-0.437136	0.662013
Burned - White-rot	P129	-0.000828114	0.0019479	-0.425131	0.670741
Burned - White-rot	P343	-0.0010501	0.00247046	-0.425061	0.670792
Burned - White-rot	P109	0.00367973	0.00868876	0.423505	0.671927
Burned - White-rot	P123	0.00276821	0.00757625	0.365379	0.714828
Burned - White-rot	P406	0.000127563	0.000349161	0.365342	0.714856
Burned - White-rot	P153	0.000655746	0.00186955	0.35075	0.725776
Burned - White-rot	P298	0.000130454	0.000382836	0.340757	0.733286
Burned - White-rot	P327	-0.000819545	0.00282781	-0.289816	0.771957
Burned - White-rot	P432	0.000173985	0.000606475	0.286879	0.774205
Burned - White-rot	P245	6.98197e-06	2.47579e-05	0.28201	0.777936
Burned - White-rot	P216	0.000573343	0.00204744	0.280029	0.779456
Burned - White-rot	P427	0.000166211	0.000611957	0.271605	0.785926
Burned - White-rot	P326	0.000231294	0.00117396	0.197021	0.843811
Burned - White-rot	P312	-0.000124457	0.000651534	-0.191021	0.848509
Burned - White-rot	P296	0.000412213	0.0021745	0.189567	0.849648
Burned - White-rot	P158	-0.00267793	0.0214769	-0.124689	0.90077
Burned - White-rot	P333	3.48857e-05	0.000294818	0.11833	0.905807
Burned - White-rot	P397	-5.01339e-05	0.000450141	-0.111374	0.91132
Burned - White-rot	P407	4.62449e-05	0.000435796	0.106116	0.915491
Burned - White-rot	P384	-7.33552e-05	0.000879024	-0.0834507	0.933493
Burned - White-rot	P151	3.37314e-05	0.00156215	0.021593	0.982773
Burned - White-rot	P422	-2.71051e-20	0.0007657	-3.53991e-17	1
Burned - White-rot	P412	0	0.000150499	0	1
Control - Sterilized	P368	-0.0429299	0.0109145	-3.93328	8.37936e-05
Control - Sterilized	P309	-0.0472647	0.0120257	-3.93029	8.48419e-05
Control - Sterilized	P292	-0.000729544	0.000201109	-3.62761	0.000286055
Control - Sterilized	P325	-0.00562618	0.00178994	-3.14323	0.00167096
Control - Sterilized	P212	0.0121626	0.00394189	3.08549	0.0020322
Control - Sterilized	P390	-0.00677063	0.0023354	-2.89913	0.00374195
Control - Sterilized	P402	-0.00310757	0.00110162	-2.82091	0.00478881
Control - Sterilized	P234	0.00690853	0.00265927	2.59791	0.00937941
Control - Sterilized	P371	-0.00450603	0.00175154	-2.57262	0.0100933
Control - Sterilized	P85	0.00145198	0.000593095	2.44814	0.0143596
Control - Sterilized	P230	0.020702	0.00908865	2.27779	0.022739
Control - Sterilized	P355	-0.0023391	0.00105066	-2.22632	0.0259925
Control - Sterilized	P333	-0.000634937	0.000294828	-2.15359	0.0312726
Control - Sterilized	P132	-0.017608	0.00819483	-2.14867	0.0316605
Control - Sterilized	P3	0.0480828	0.0227196	2.11635	0.0343147
Control - Sterilized	P311	-0.00673515	0.00339187	-1.98567	0.0470695
Control - Sterilized	P225	0.00474219	0.0024225	1.95756	0.050282
Control - Sterilized	P129	0.0036489	0.00194797	1.87319	0.0610428
Control - Sterilized	P109	-0.0162618	0.00868903	-1.87154	0.0612707
Control - Sterilized	P318	-0.00784302	0.00451178	-1.73834	0.0821504
Control - Sterilized	P217	-0.000529956	0.000306287	-1.73026	0.0835839
Control - Sterilized	P412	-0.000252646	0.000150504	-1.67867	0.0932173
Control - Sterilized	P397	-0.000720967	0.000450155	-1.6016	0.109245
Control - Sterilized	P327	0.00442373	0.0028279	1.56432	0.117743
Control - Sterilized	P384	-0.00137196	0.000879051	-1.56073	0.118587
Control - Sterilized	P298	-0.000556956	0.000382848	-1.45477	0.145733
Control - Sterilized	P208	0.0109638	0.00762453	1.43797	0.150444
Control - Sterilized	P315	-0.00158154	0.00114381	-1.38269	0.16676
Control - Sterilized	P29	0.000126276	9.31929e-05	1.355	0.175419
Control - Sterilized	P216	0.00263291	0.00204751	1.28591	0.198475
Control - Sterilized	P427	0.000776133	0.000611976	1.26824	0.204712
Control - Sterilized	P301	0.00201614	0.0016038	1.25711	0.208715
Control - Sterilized	P123	0.00949576	0.00757649	1.25332	0.21009
Control - Sterilized	P69	0.000373387	0.000306868	1.21677	0.223692
Control - Sterilized	P326	-0.00141013	0.00117399	-1.20114	0.229698
Control - Sterilized	P224	0.0044805	0.00376829	1.189	0.23444
Control - Sterilized	P432	-0.000707393	0.000606494	-1.16636	0.243467
Control - Sterilized	P229	-0.00230844	0.00202201	-1.14165	0.253598
Control - Sterilized	P119	0.00181699	0.00166832	1.08912	0.276102
Control - Sterilized	P365	-0.000908505	0.000860027	-1.05637	0.2908
Control - Sterilized	P308	-0.00393997	0.00381176	-1.03363	0.301307
Control - Sterilized	P389	-0.00070342	0.000722661	-0.973376	0.330367
Control - Sterilized	P430	0.0147008	0.015107	0.973111	0.330498
Control - Sterilized	P184	0.014839	0.0153945	0.963915	0.335088
Control - Sterilized	P245	2.28112e-05	2.47586e-05	0.921343	0.356872
Control - Sterilized	P243	0.0044008	0.00504517	0.87228	0.383055
Control - Sterilized	P151	-0.00128906	0.0015622	-0.82516	0.409281
Control - Sterilized	P332	0.00184087	0.00224882	0.818592	0.413019
Control - Sterilized	P187	-0.00295355	0.00366741	-0.805349	0.420618
Control - Sterilized	P406	0.000277749	0.000349172	0.795452	0.426351
Control - Sterilized	P227	-0.00226548	0.00318176	-0.71202	0.476452
Control - Sterilized	P52	0.00327268	0.00498624	0.656342	0.511604
Control - Sterilized	P171	-0.000690405	0.00106794	-0.646483	0.517967
Control - Sterilized	P76	-0.000252491	0.000406203	-0.621588	0.534213
Control - Sterilized	P296	-0.00133795	0.00217457	-0.615273	0.538374
Control - Sterilized	P24	7.79317e-05	0.000131681	0.591822	0.55397
Control - Sterilized	P90	0.00385619	0.00701111	0.550011	0.582312
Control - Sterilized	P300	0.000181043	0.000364223	0.497066	0.619142
Control - Sterilized	P264	0.0001045	0.000217796	0.479806	0.631366
Control - Sterilized	P18	0.000449114	0.000962562	0.466581	0.640799
Control - Sterilized	P153	-0.000809987	0.00186961	-0.433237	0.664842
Control - Sterilized	P324	-0.000249709	0.000577821	-0.432156	0.665628
Control - Sterilized	P405	0.00089792	0.00233417	0.384685	0.700471
Control - Sterilized	P407	0.000160664	0.00043581	0.368655	0.712385
Control - Sterilized	P380	-0.000473822	0.00133868	-0.353946	0.723379
Control - Sterilized	P343	-0.000855873	0.00247054	-0.346432	0.729018
Control - Sterilized	P266	0.0026079	0.00768981	0.339138	0.734506
Control - Sterilized	P148	-0.00658467	0.0194498	-0.338548	0.734951
Control - Sterilized	P247	0.000191231	0.000599243	0.319121	0.749635
Control - Sterilized	P399	0.000130963	0.000433414	0.302165	0.762526
Control - Sterilized	P78	0.00131813	0.0043824	0.300779	0.763583
Control - Sterilized	P417	-0.00014339	0.000482676	-0.297074	0.76641
Control - Sterilized	P258	-5.51125e-05	0.000196081	-0.281071	0.778656
Control - Sterilized	P411	0.000147358	0.000527991	0.279091	0.780175
Control - Sterilized	P158	0.00591436	0.0214776	0.275373	0.783029
Control - Sterilized	P289	-1.79293e-05	6.52095e-05	-0.274949	0.783356
Control - Sterilized	P199	0.00128728	0.00540833	0.238018	0.811867
Control - Sterilized	P345	-0.000565995	0.00241241	-0.234618	0.814505
Control - Sterilized	P165	8.0474e-05	0.000361305	0.222732	0.823744
Control - Sterilized	P312	-0.000137259	0.000651554	-0.210664	0.833149
Control - Sterilized	P396	-0.000231604	0.0011193	-0.206918	0.836074
Control - Sterilized	P28	7.3551e-05	0.000367899	0.199922	0.841542
Control - Sterilized	P367	0.000328541	0.00288902	0.11372	0.909459
Control - Sterilized	P238	-0.000649055	0.00584108	-0.111119	0.911522
Control - Sterilized	P250	0.000122884	0.00121902	0.100806	0.919705
Control - Sterilized	P209	-0.000268254	0.00306373	-0.087558	0.930228
Control - Sterilized	P274	0.000235544	0.0134728	0.0174829	0.986051
Control - Sterilized	P422	8.945e-06	0.000765724	0.0116818	0.99068
Control - Sterilized	P73	7.48822e-06	0.00447122	0.00167476	0.998664
Exposed - Shady	P296	0.00621031	0.00137558	4.51467	6.34148e-06
Exposed - Shady	P318	0.0105792	0.00285405	3.70672	0.000209957
Exposed - Shady	P187	0.00833104	0.00231992	3.59108	0.000329306
Exposed - Shady	P148	-0.0354054	0.0123035	-2.87766	0.00400631
Exposed - Shady	P380	0.00241853	0.000846821	2.85601	0.00429004
Exposed - Shady	P355	0.00183776	0.000664623	2.76511	0.00569036
Exposed - Shady	P309	-0.0201941	0.00760722	-2.65459	0.00794046
Exposed - Shady	P69	-0.000502282	0.000194118	-2.58751	0.00966722
Exposed - Shady	P396	0.00181305	0.000708048	2.56064	0.010448
Exposed - Shady	P405	0.00361416	0.00147654	2.44771	0.0143767
Exposed - Shady	P250	0.00185616	0.000771126	2.40707	0.016081
Exposed - Shady	P407	0.000657406	0.000275684	2.38464	0.0170959
Exposed - Shady	P368	0.0162273	0.00690428	2.35033	0.0187567
Exposed - Shady	P345	0.00351272	0.00152604	2.30186	0.0213431
Exposed - Shady	P123	-0.0108987	0.00479272	-2.27402	0.0229648
Exposed - Shady	P315	0.00162316	0.00072355	2.24333	0.0248756
Exposed - Shady	P384	0.00122307	0.000556069	2.19949	0.0278431
Exposed - Shady	P371	0.00230246	0.00110798	2.07806	0.0377038
Exposed - Shady	P311	-0.00438626	0.00214562	-2.04429	0.0409253
Exposed - Shady	P332	0.00286443	0.00142256	2.01358	0.0440532
Exposed - Shady	P247	0.00075072	0.000379068	1.98044	0.0476546
Exposed - Shady	P298	0.000424939	0.000242181	1.75463	0.0793227
Exposed - Shady	P212	-0.004359	0.00249355	-1.74811	0.080445
Exposed - Shady	P301	0.00171415	0.00101453	1.6896	0.091104
Exposed - Shady	P224	0.00395046	0.00238374	1.65726	0.0974679
Exposed - Shady	P300	0.000369302	0.0002304	1.60288	0.108962
Exposed - Shady	P308	0.00379576	0.00241124	1.5742	0.115442
Exposed - Shady	P343	0.00244977	0.00156281	1.56754	0.116988
Exposed - Shady	P3	-0.0223932	0.0143719	-1.55812	0.119205
Exposed - Shady	P417	0.000465935	0.00030533	1.526	0.127009
Exposed - Shady	P422	-0.0007156	0.00048438	-1.47735	0.139581
Exposed - Shady	P292	0.000185135	0.000127217	1.45527	0.145594
Exposed - Shady	P171	0.000956806	0.000675556	1.41632	0.156681
Exposed - Shady	P217	0.000273317	0.00019375	1.41067	0.158343
Exposed - Shady	P365	0.000766148	0.000544034	1.40827	0.159051
Exposed - Shady	P225	0.00212426	0.00153242	1.38621	0.165682
Exposed - Shady	P397	-0.000383161	0.000284758	-1.34556	0.178443
Exposed - Shady	P274	0.0113032	0.0085226	1.32626	0.184754
Exposed - Shady	P18	-0.000805258	0.000608896	-1.32249	0.186006
Exposed - Shady	P24	0.000106788	8.32985e-05	1.28199	0.199847
Exposed - Shady	P326	0.000938268	0.000742642	1.26342	0.206439
Exposed - Shady	P209	0.00243094	0.00193805	1.25432	0.209724
Exposed - Shady	P266	0.00600248	0.00486441	1.23396	0.217218
Exposed - Shady	P325	-0.00136591	0.00113227	-1.20634	0.227686
Exposed - Shady	P85	-0.000439227	0.000375179	-1.17071	0.241714
Exposed - Shady	P90	-0.00510226	0.00443507	-1.15043	0.249965
Exposed - Shady	P402	0.000799194	0.000696862	1.14685	0.251445
Exposed - Shady	P327	0.00196597	0.00178887	1.099	0.271767
Exposed - Shady	P264	0.000150415	0.000137773	1.09176	0.274938
Exposed - Shady	P29	6.41557e-05	5.89518e-05	1.08827	0.276474
Exposed - Shady	P367	0.00194687	0.00182753	1.0653	0.286741
Exposed - Shady	P153	-0.0012516	0.00118268	-1.05827	0.28993
Exposed - Shady	P151	-0.00100012	0.000988212	-1.01205	0.311516
Exposed - Shady	P216	0.00130238	0.00129521	1.00553	0.31464
Exposed - Shady	P208	-0.00484723	0.00482311	-1.005	0.314896
Exposed - Shady	P258	0.000116835	0.000124036	0.941941	0.346223
Exposed - Shady	P324	0.000320916	0.000365517	0.877979	0.379955
Exposed - Shady	P199	-0.00258463	0.00342119	-0.755477	0.449963
Exposed - Shady	P333	0.00013697	0.000186502	0.734417	0.462695
Exposed - Shady	P230	0.00382705	0.00574928	0.665658	0.50563
Exposed - Shady	P411	0.000208455	0.000333996	0.624124	0.532546
Exposed - Shady	P28	0.00014455	0.000232725	0.621119	0.534521
Exposed - Shady	P165	-0.000138679	0.000228553	-0.606768	0.544005
Exposed - Shady	P78	-0.00167808	0.00277221	-0.605323	0.544964
Exposed - Shady	P238	0.00214229	0.00369494	0.579791	0.562056
Exposed - Shady	P52	-0.00173387	0.00315419	-0.549705	0.582522
Exposed - Shady	P119	-0.000576798	0.00105534	-0.546551	0.584687
Exposed - Shady	P427	0.000204747	0.000387123	0.528896	0.596878
Exposed - Shady	P184	0.00477968	0.00973823	0.490816	0.623556
Exposed - Shady	P243	-0.00151419	0.00319146	-0.474451	0.635178
Exposed - Shady	P432	-0.00016332	0.000383655	-0.425695	0.67033
Exposed - Shady	P109	-0.00231662	0.00549649	-0.421473	0.673409
Exposed - Shady	P312	0.000165796	0.000412159	0.402262	0.687491
Exposed - Shady	P227	-0.000799919	0.00201271	-0.397433	0.691048
Exposed - Shady	P234	0.000637095	0.00168219	0.378728	0.70489
Exposed - Shady	P412	-2.95432e-05	9.52056e-05	-0.310309	0.756326
Exposed - Shady	P390	-0.000438772	0.00147732	-0.297005	0.766462
Exposed - Shady	P399	-8.07403e-05	0.000274168	-0.294491	0.768382
Exposed - Shady	P158	0.00322184	0.0135863	0.23714	0.812548
Exposed - Shady	P245	-3.67739e-06	1.56618e-05	-0.2348	0.814364
Exposed - Shady	P129	-0.00019667	0.00123224	-0.159603	0.873193
Exposed - Shady	P229	0.000163677	0.00127908	0.127964	0.898177
Exposed - Shady	P73	-0.000344403	0.0028284	-0.121766	0.903084
Exposed - Shady	P289	4.36781e-06	4.12501e-05	0.105886	0.915673
Exposed - Shady	P430	-0.000810636	0.00955634	-0.0848271	0.932399
Exposed - Shady	P389	3.74539e-05	0.000457139	0.0819311	0.934702
Exposed - Shady	P406	9.79473e-06	0.000220879	0.0443444	0.96463
Exposed - Shady	P76	1.12209e-05	0.000256955	0.0436687	0.965168
Exposed - Shady	P132	0.000204201	0.00518387	0.0393917	0.968578
Pine - Beech	P148	0.261368	0.0173963	15.0243	0
Pine - Beech	P129	0.0180092	0.0017423	10.3365	0
Pine - Beech	P368	-0.0848818	0.00976217	-8.69497	0
Pine - Beech	P234	0.0200091	0.00237851	8.41246	0
Pine - Beech	P402	-0.00739841	0.000985314	-7.50868	5.973e-14
Pine - Beech	P390	-0.0140145	0.00208883	-6.70926	1.95608e-11
Pine - Beech	P216	0.0121898	0.00183134	6.65624	2.80924e-11
Pine - Beech	P325	-0.0103713	0.00160096	-6.47819	9.28266e-11
Pine - Beech	P243	0.0277495	0.00451251	6.14946	7.77475e-10
Pine - Beech	P371	-0.00920689	0.00156661	-5.87694	4.17919e-09
Pine - Beech	P187	0.0172643	0.00328021	5.26317	1.41594e-07
Pine - Beech	P315	-0.00451846	0.00102305	-4.41666	1.00238e-05
Pine - Beech	P258	0.000764178	0.000175379	4.3573	1.31675e-05
Pine - Beech	P301	-0.00604628	0.00143447	-4.21499	2.49791e-05
Pine - Beech	P109	0.0326378	0.00777165	4.1996	2.67389e-05
Pine - Beech	P289	0.000236524	5.83248e-05	4.05529	5.00717e-05
Pine - Beech	P52	-0.0160329	0.0044598	-3.59499	0.00032441
Pine - Beech	P365	-0.00270622	0.000769227	-3.51811	0.000434634
Pine - Beech	P318	0.0141704	0.00403543	3.51149	0.000445607
Pine - Beech	P396	-0.00350551	0.00100113	-3.50155	0.000462558
Pine - Beech	P132	0.0251297	0.00732963	3.42851	0.000606906
Pine - Beech	P184	-0.0459408	0.0137692	-3.33649	0.00084842
Pine - Beech	P250	-0.00362319	0.00109032	-3.32306	0.000890356
Pine - Beech	P229	0.0059201	0.00180853	3.27343	0.00106249
Pine - Beech	P399	-0.00123493	0.000387655	-3.18564	0.00144434
Pine - Beech	P230	-0.0257936	0.00812908	-3.173	0.0015087
Pine - Beech	P411	-0.00149301	0.000472246	-3.16151	0.00156953
Pine - Beech	P405	-0.00658576	0.00208773	-3.15451	0.0016077
Pine - Beech	P308	-0.0106219	0.00340932	-3.11554	0.00183611
Pine - Beech	P78	-0.0117683	0.00391971	-3.00234	0.00267916
Pine - Beech	P384	-0.00233096	0.000786242	-2.96469	0.00302993
Pine - Beech	P3	-0.0539139	0.0203209	-2.65312	0.00797507
Pine - Beech	P73	-0.0103471	0.00399916	-2.58733	0.0096723
Pine - Beech	P225	-0.00549254	0.00216674	-2.53493	0.0112469
Pine - Beech	P332	-0.00492324	0.00201139	-2.44768	0.0143781
Pine - Beech	P296	0.00474031	0.00194498	2.4372	0.0148015
Pine - Beech	P212	0.00850022	0.00352571	2.41093	0.0159121
Pine - Beech	P355	-0.00221457	0.000939731	-2.3566	0.018443
Pine - Beech	P292	-0.00042224	0.000179876	-2.3474	0.0189052
Pine - Beech	P123	-0.0150179	0.00677657	-2.21615	0.0266814
Pine - Beech	P326	-0.00231704	0.00105004	-2.20661	0.0273416
Pine - Beech	P18	-0.00187788	0.000860937	-2.1812	0.0291684
Pine - Beech	P432	-0.00118141	0.000542461	-2.17786	0.0294163
Pine - Beech	P85	-0.00113364	0.000530477	-2.13702	0.0325966
Pine - Beech	P407	-0.000820109	0.000389798	-2.10393	0.0353843
Pine - Beech	P309	-0.0223393	0.0107561	-2.0769	0.0378112
Pine - Beech	P119	-0.00302369	0.00149218	-2.02636	0.0427282
Pine - Beech	P345	-0.0043635	0.00215771	-2.02228	0.043147
Pine - Beech	P397	-0.000808346	0.000402629	-2.00767	0.0446781
Pine - Beech	P224	-0.00652685	0.00337044	-1.9365	0.0528068
Pine - Beech	P247	0.000986414	0.000535976	1.84041	0.0657082
Pine - Beech	P406	-0.000564241	0.000312307	-1.80669	0.0708112
Pine - Beech	P389	-0.00115263	0.000646363	-1.78326	0.0745439
Pine - Beech	P327	-0.00433891	0.00252933	-1.71544	0.0862653
Pine - Beech	P153	-0.00260432	0.00167222	-1.5574	0.119376
Pine - Beech	P430	-0.0206191	0.013512	-1.52598	0.127014
Pine - Beech	P311	-0.00424387	0.00303376	-1.39888	0.161849
Pine - Beech	P29	-0.000111743	8.33537e-05	-1.34059	0.180054
Pine - Beech	P76	-0.000475225	0.000363317	-1.30802	0.190868
Pine - Beech	P367	-0.00319049	0.00258401	-1.23471	0.216939
Pine - Beech	P208	-0.00835354	0.00681955	-1.22494	0.220598
Pine - Beech	P90	-0.00765341	0.00627089	-1.22047	0.222288
Pine - Beech	P28	-0.000385606	0.000329057	-1.17185	0.241256
Pine - Beech	P158	0.0221735	0.01921	1.15427	0.248391
Pine - Beech	P24	-0.00012907	0.000117778	-1.09587	0.273136
Pine - Beech	P151	0.00151884	0.00139726	1.08701	0.277032
Pine - Beech	P417	-0.000454399	0.000431716	-1.05254	0.292552
Pine - Beech	P422	0.000684103	0.00068488	0.998865	0.31786
Pine - Beech	P171	0.000901658	0.000955189	0.943958	0.345191
Pine - Beech	P412	0.000118551	0.000134614	0.880676	0.378493
Pine - Beech	P69	-0.00022316	0.000274469	-0.813059	0.416184
Pine - Beech	P324	-0.000366388	0.000516815	-0.708935	0.478365
Pine - Beech	P343	-0.00153761	0.0022097	-0.695842	0.486528
Pine - Beech	P264	0.000135383	0.000194802	0.694979	0.487069
Pine - Beech	P333	0.000154805	0.0002637	0.587048	0.557171
Pine - Beech	P274	0.00668678	0.0120504	0.554902	0.578961
Pine - Beech	P427	0.000284796	0.000547364	0.520305	0.602851
Pine - Beech	P298	-0.000143297	0.000342428	-0.418473	0.675601
Pine - Beech	P266	0.00284942	0.00687793	0.414285	0.678666
Pine - Beech	P217	0.00010527	0.00027395	0.384269	0.700779
Pine - Beech	P238	-0.00196446	0.00522439	-0.376017	0.706904
Pine - Beech	P245	8.19255e-06	2.21447e-05	0.369956	0.711415
Pine - Beech	P209	-0.000976663	0.00274027	-0.356411	0.721532
Pine - Beech	P312	0.00016996	0.000582764	0.291645	0.770558
Pine - Beech	P165	8.20089e-05	0.000323159	0.253773	0.799671
Pine - Beech	P300	-8.17416e-05	0.000325769	-0.250919	0.801877
Pine - Beech	P380	-0.000135713	0.00119735	-0.113345	0.909757
Pine - Beech	P199	0.00041403	0.00483733	0.0855907	0.931792
Pine - Beech	P227	-5.19665e-05	0.00284584	-0.0182605	0.985431
Pine - Oak	P148	0.251647	0.0173963	14.4655	0
Pine - Oak	P129	0.0188992	0.0017423	10.8472	0
Pine - Oak	P243	0.0365155	0.00451251	8.09206	6.66134e-16
Pine - Oak	P390	-0.016452	0.00208883	-7.87617	3.33067e-15
Pine - Oak	P216	0.0136758	0.00183134	7.46765	8.17124e-14
Pine - Oak	P234	0.0165352	0.00237851	6.95194	3.6029e-12
Pine - Oak	P309	-0.0648257	0.0107561	-6.02689	1.67147e-09
Pine - Oak	P187	0.0184516	0.00328021	5.62513	1.85367e-08
Pine - Oak	P258	0.000866034	0.000175379	4.93808	7.88957e-07
Pine - Oak	P311	-0.0142759	0.00303376	-4.70567	2.53031e-06
Pine - Oak	P402	-0.00454589	0.000985314	-4.61364	3.95669e-06
Pine - Oak	P301	-0.0064729	0.00143447	-4.51239	6.41003e-06
Pine - Oak	P109	0.0339347	0.00777165	4.36647	1.26271e-05
Pine - Oak	P405	-0.00908523	0.00208773	-4.35172	1.35071e-05
Pine - Oak	P318	0.0164852	0.00403543	4.08512	4.4055e-05
Pine - Oak	P289	0.000236437	5.83248e-05	4.05379	5.03935e-05
Pine - Oak	P332	-0.00792156	0.00201139	-3.93834	8.20468e-05
Pine - Oak	P132	0.02716	0.00732963	3.7055	0.000210973
Pine - Oak	P3	-0.0746998	0.0203209	-3.676	0.000236917
Pine - Oak	P368	-0.0351042	0.00976217	-3.59595	0.000323215
Pine - Oak	P396	-0.00357241	0.00100113	-3.56838	0.000359197
Pine - Oak	P325	-0.00560086	0.00160096	-3.49844	0.000467982
Pine - Oak	P292	-0.000612251	0.000179876	-3.40374	0.000664707
Pine - Oak	P229	0.00578564	0.00180853	3.19908	0.00137865
Pine - Oak	P250	-0.00341721	0.00109032	-3.13414	0.00172361
Pine - Oak	P367	-0.00788338	0.00258401	-3.05084	0.00228203
Pine - Oak	P411	-0.00143961	0.000472246	-3.04843	0.00230038
Pine - Oak	P399	-0.00115407	0.000387655	-2.97705	0.00291039
Pine - Oak	P230	-0.0241649	0.00812908	-2.97265	0.00295239
Pine - Oak	P212	0.0102778	0.00352571	2.91511	0.00355565
Pine - Oak	P225	-0.00611743	0.00216674	-2.82334	0.00475269
Pine - Oak	P274	-0.0339151	0.0120504	-2.81445	0.00488607
Pine - Oak	P123	-0.0184442	0.00677657	-2.72175	0.00649367
Pine - Oak	P24	-0.000315822	0.000117778	-2.6815	0.00732937
Pine - Oak	P397	-0.00107761	0.000402629	-2.67644	0.00744094
Pine - Oak	P432	-0.00144055	0.000542461	-2.65558	0.00791731
Pine - Oak	P184	-0.0363685	0.0137692	-2.6413	0.00825888
Pine - Oak	P371	-0.00404347	0.00156661	-2.58103	0.00985073
Pine - Oak	P90	-0.0151606	0.00627089	-2.41762	0.0156224
Pine - Oak	P52	-0.010653	0.0044598	-2.38868	0.016909
Pine - Oak	P324	-0.0011684	0.000516815	-2.26076	0.023774
Pine - Oak	P407	-0.000792795	0.000389798	-2.03386	0.0419654
Pine - Oak	P365	-0.00153458	0.000769227	-1.99496	0.046047
Pine - Oak	P355	-0.0018318	0.000939731	-1.94928	0.0512623
Pine - Oak	P384	-0.00153162	0.000786242	-1.94802	0.0514123
Pine - Oak	P389	-0.00114919	0.000646363	-1.77793	0.0754153
Pine - Oak	P300	0.000523011	0.000325769	1.60547	0.108391
Pine - Oak	P224	-0.00536183	0.00337044	-1.59084	0.111646
Pine - Oak	P296	0.00302605	0.00194498	1.55582	0.11975
Pine - Oak	P315	-0.00159022	0.00102305	-1.55439	0.120091
Pine - Oak	P18	-0.00131858	0.000860937	-1.53157	0.12563
Pine - Oak	P417	-0.000607803	0.000431716	-1.40788	0.159167
Pine - Oak	P29	-0.000113147	8.33537e-05	-1.35744	0.174642
Pine - Oak	P165	-0.000426735	0.000323159	-1.32051	0.186664
Pine - Oak	P85	-0.000643913	0.000530477	-1.21384	0.22481
Pine - Oak	P238	0.00565665	0.00522439	1.08274	0.278925
Pine - Oak	P153	-0.00179316	0.00167222	-1.07232	0.283575
Pine - Oak	P427	0.000585426	0.000547364	1.06954	0.284828
Pine - Oak	P209	-0.00288377	0.00274027	-1.05237	0.29263
Pine - Oak	P422	0.000698415	0.00068488	1.01976	0.307841
Pine - Oak	P78	-0.00393005	0.00391971	-1.00264	0.316035
Pine - Oak	P247	0.000496276	0.000535976	0.92593	0.354482
Pine - Oak	P266	-0.00616763	0.00687793	-0.896727	0.369865
Pine - Oak	P158	0.0166518	0.01921	0.866827	0.386037
Pine - Oak	P217	-0.000236918	0.00027395	-0.864823	0.387136
Pine - Oak	P380	-0.00095182	0.00119735	-0.794941	0.426648
Pine - Oak	P208	-0.00537962	0.00681955	-0.788853	0.430198
Pine - Oak	P430	-0.00913711	0.013512	-0.676222	0.4989
Pine - Oak	P406	-0.000203663	0.000312307	-0.652125	0.51432
Pine - Oak	P171	-0.000512318	0.000955189	-0.536352	0.591715
Pine - Oak	P345	-0.00112223	0.00215771	-0.520105	0.60299
Pine - Oak	P119	-0.000759136	0.00149218	-0.508743	0.610932
Pine - Oak	P264	-9.90899e-05	0.000194802	-0.50867	0.610983
Pine - Oak	P327	-0.00128314	0.00252933	-0.507305	0.611941
Pine - Oak	P333	-0.000132672	0.0002637	-0.503116	0.614883
Pine - Oak	P199	-0.00210254	0.00483733	-0.43465	0.663817
Pine - Oak	P245	8.88449e-06	2.21447e-05	0.401202	0.688271
Pine - Oak	P308	-0.00118208	0.00340932	-0.346721	0.728801
Pine - Oak	P312	-0.000177024	0.000582764	-0.303765	0.761307
Pine - Oak	P227	0.000549387	0.00284584	0.193049	0.84692
Pine - Oak	P76	-5.89369e-05	0.000363317	-0.162219	0.871133
Pine - Oak	P28	-4.24492e-05	0.000329057	-0.129003	0.897356
Pine - Oak	P343	-0.000131726	0.0022097	-0.0596127	0.952464
Pine - Oak	P298	1.73612e-05	0.000342428	0.0507004	0.959564
Pine - Oak	P326	4.59321e-05	0.00105004	0.043743	0.965109
Pine - Oak	P73	0.00015907	0.00399916	0.039776	0.968272
Pine - Oak	P69	8.64249e-06	0.000274469	0.031488	0.97488
Pine - Oak	P412	-2.4251e-06	0.000134614	-0.0180152	0.985627
Pine - Oak	P151	-2.55156e-06	0.00139726	-0.00182611	0.998543
Spruce - Beech	P158	0.263864	0.01921	13.7357	0
Spruce - Beech	P368	-0.0872602	0.00976217	-8.9386	0
Spruce - Beech	P402	-0.00836629	0.000985314	-8.49099	0
Spruce - Beech	P390	-0.0172934	0.00208883	-8.27898	2.22045e-16
Spruce - Beech	P132	0.0557918	0.00732963	7.61181	2.70894e-14
Spruce - Beech	P325	-0.0106021	0.00160096	-6.62234	3.53566e-11
Spruce - Beech	P318	0.0255486	0.00403543	6.33107	2.43466e-10
Spruce - Beech	P371	-0.00974338	0.00156661	-6.21939	4.99091e-10
Spruce - Beech	P250	-0.0063728	0.00109032	-5.84489	5.06895e-09
Spruce - Beech	P301	-0.00712839	0.00143447	-4.96935	6.71766e-07
Spruce - Beech	P365	-0.00369324	0.000769227	-4.80123	1.57691e-06
Spruce - Beech	P399	-0.00184884	0.000387655	-4.76929	1.84872e-06
Spruce - Beech	P396	-0.00452554	0.00100113	-4.52043	6.17128e-06
Spruce - Beech	P326	-0.00468103	0.00105004	-4.45793	8.27541e-06
Spruce - Beech	P315	-0.00451846	0.00102305	-4.41666	1.00238e-05
Spruce - Beech	P308	-0.0135691	0.00340932	-3.97998	6.89199e-05
Spruce - Beech	P411	-0.00182689	0.000472246	-3.8685	0.000109507
Spruce - Beech	P384	-0.00282317	0.000786242	-3.59071	0.000329777
Spruce - Beech	P405	-0.00749007	0.00208773	-3.58766	0.000333662
Spruce - Beech	P432	-0.00191017	0.000542461	-3.5213	0.000429435
Spruce - Beech	P380	0.0039133	0.00119735	3.26831	0.00108191
Spruce - Beech	P397	-0.00125069	0.000402629	-3.10632	0.00189429
Spruce - Beech	P407	-0.00113203	0.000389798	-2.90415	0.00368256
Spruce - Beech	P225	-0.00621611	0.00216674	-2.86888	0.00411932
Spruce - Beech	P332	-0.00565089	0.00201139	-2.80944	0.00496277
Spruce - Beech	P216	-0.0051065	0.00183134	-2.7884	0.00529687
Spruce - Beech	P345	-0.00579073	0.00215771	-2.68374	0.00728035
Spruce - Beech	P85	-0.00140327	0.000530477	-2.6453	0.00816181
Spruce - Beech	P78	-0.0102946	0.00391971	-2.62638	0.00862982
Spruce - Beech	P355	-0.00240459	0.000939731	-2.5588	0.0105033
Spruce - Beech	P109	0.0194946	0.00777165	2.50842	0.0121272
Spruce - Beech	P73	-0.00999153	0.00399916	-2.49841	0.0124752
Spruce - Beech	P24	-0.00029191	0.000117778	-2.47847	0.0131946
Spruce - Beech	P389	-0.00159044	0.000646363	-2.4606	0.0138704
Spruce - Beech	P292	-0.000437371	0.000179876	-2.43152	0.0150358
Spruce - Beech	P119	-0.00353116	0.00149218	-2.36644	0.0179599
Spruce - Beech	P229	0.00410514	0.00180853	2.26987	0.0232152
Spruce - Beech	P18	-0.00195088	0.000860937	-2.266	0.0234515
Spruce - Beech	P309	-0.0239572	0.0107561	-2.22731	0.0259263
Spruce - Beech	P300	-0.000714392	0.000325769	-2.19294	0.0283117
Spruce - Beech	P264	-0.000421328	0.000194802	-2.16285	0.0305525
Spruce - Beech	P184	-0.0296312	0.0137692	-2.15199	0.0313979
Spruce - Beech	P52	-0.00904516	0.0044598	-2.02815	0.0425448
Spruce - Beech	P28	-0.000644911	0.000329057	-1.95987	0.0500104
Spruce - Beech	P224	-0.00650618	0.00337044	-1.93036	0.0535616
Spruce - Beech	P69	-0.000512826	0.000274469	-1.86843	0.0617027
Spruce - Beech	P417	-0.000779913	0.000431716	-1.80654	0.0708338
Spruce - Beech	P296	0.00348377	0.00194498	1.79116	0.0732676
Spruce - Beech	P234	0.00425756	0.00237851	1.79001	0.0734517
Spruce - Beech	P327	-0.00442414	0.00252933	-1.74913	0.0802682
Spruce - Beech	P212	-0.00601778	0.00352571	-1.70683	0.0878541
Spruce - Beech	P258	-0.000287468	0.000175379	-1.63913	0.101187
Spruce - Beech	P29	-0.000136196	8.33537e-05	-1.63396	0.102268
Spruce - Beech	P311	-0.00492045	0.00303376	-1.6219	0.104825
Spruce - Beech	P153	-0.00245211	0.00167222	-1.46638	0.142546
Spruce - Beech	P247	-0.00074219	0.000535976	-1.38474	0.166131
Spruce - Beech	P324	-0.000709895	0.000516815	-1.37359	0.169568
Spruce - Beech	P298	-0.000456513	0.000342428	-1.33317	0.182477
Spruce - Beech	P230	-0.0100474	0.00812908	-1.23599	0.216463
Spruce - Beech	P406	-0.000370482	0.000312307	-1.18628	0.235513
Spruce - Beech	P266	0.00791069	0.00687793	1.15015	0.25008
Spruce - Beech	P129	-0.0019711	0.0017423	-1.13132	0.257921
Spruce - Beech	P427	-0.000592665	0.000547364	-1.08276	0.278914
Spruce - Beech	P148	0.0183678	0.0173963	1.05585	0.291039
Spruce - Beech	P422	0.00069725	0.00068488	1.01806	0.308649
Spruce - Beech	P243	-0.00418023	0.00451251	-0.926365	0.354256
Spruce - Beech	P343	-0.00203702	0.0022097	-0.921854	0.356605
Spruce - Beech	P209	-0.00236891	0.00274027	-0.86448	0.387324
Spruce - Beech	P333	-0.000226241	0.0002637	-0.857949	0.39092
Spruce - Beech	P430	-0.0112508	0.013512	-0.832656	0.405039
Spruce - Beech	P217	-0.00021828	0.00027395	-0.796789	0.425573
Spruce - Beech	P367	-0.00195055	0.00258401	-0.754855	0.450336
Spruce - Beech	P165	-0.00023699	0.000323159	-0.733355	0.463342
Spruce - Beech	P245	-1.62236e-05	2.21447e-05	-0.732618	0.463791
Spruce - Beech	P187	-0.00204244	0.00328021	-0.622655	0.533511
Spruce - Beech	P312	-0.000343904	0.000582764	-0.590125	0.555107
Spruce - Beech	P151	0.000794417	0.00139726	0.568552	0.56966
Spruce - Beech	P227	0.00149785	0.00284584	0.526331	0.598658
Spruce - Beech	P123	-0.00327036	0.00677657	-0.482598	0.629381
Spruce - Beech	P90	-0.00277521	0.00627089	-0.442554	0.658088
Spruce - Beech	P412	-5.87892e-05	0.000134614	-0.436724	0.662311
Spruce - Beech	P3	-0.00815159	0.0203209	-0.401143	0.688315
Spruce - Beech	P76	-0.000140793	0.000363317	-0.38752	0.698371
Spruce - Beech	P199	-0.00142945	0.00483733	-0.295504	0.767609
Spruce - Beech	P171	-0.00027699	0.000955189	-0.289984	0.771828
Spruce - Beech	P238	-0.00119965	0.00522439	-0.229626	0.818383
Spruce - Beech	P208	0.000985864	0.00681955	0.144564	0.885055
Spruce - Beech	P274	0.0010529	0.0120504	0.087375	0.930373
Spruce - Beech	P289	4.36781e-08	5.83248e-05	0.000748878	0.999402
Spruce - Oak	P158	0.258342	0.01921	13.4483	0
Spruce - Oak	P390	-0.0197308	0.00208883	-9.44588	0
Spruce - Oak	P132	0.057822	0.00732963	7.8888	3.10862e-15
Spruce - Oak	P318	0.0278634	0.00403543	6.9047	5.03109e-12
Spruce - Oak	P309	-0.0664436	0.0107561	-6.17731	6.52048e-10
Spruce - Oak	P250	-0.00616681	0.00109032	-5.65597	1.5497e-08
Spruce - Oak	P402	-0.00551377	0.000985314	-5.59595	2.19417e-08
Spruce - Oak	P301	-0.00755501	0.00143447	-5.26676	1.38854e-07
Spruce - Oak	P311	-0.0149525	0.00303376	-4.92869	8.27832e-07
Spruce - Oak	P405	-0.00998954	0.00208773	-4.78488	1.71094e-06
Spruce - Oak	P396	-0.00459245	0.00100113	-4.58726	4.49097e-06
Spruce - Oak	P399	-0.00176798	0.000387655	-4.5607	5.09832e-06
Spruce - Oak	P332	-0.00864921	0.00201139	-4.3001	1.70717e-05
Spruce - Oak	P24	-0.000478663	0.000117778	-4.0641	4.82181e-05
Spruce - Oak	P432	-0.00216931	0.000542461	-3.99901	6.36068e-05
Spruce - Oak	P368	-0.0374826	0.00976217	-3.83958	0.000123245
Spruce - Oak	P397	-0.00151996	0.000402629	-3.77509	0.000159951
Spruce - Oak	P411	-0.00177348	0.000472246	-3.75542	0.00017305
Spruce - Oak	P325	-0.00583163	0.00160096	-3.64259	0.000269914
Spruce - Oak	P292	-0.000627382	0.000179876	-3.48786	0.000486907
Spruce - Oak	P264	-0.000655801	0.000194802	-3.3665	0.000761281
Spruce - Oak	P274	-0.039549	0.0120504	-3.28198	0.00103082
Spruce - Oak	P365	-0.00252159	0.000769227	-3.27809	0.00104513
Spruce - Oak	P225	-0.006841	0.00216674	-3.15728	0.00159249
Spruce - Oak	P324	-0.0015119	0.000516815	-2.92542	0.00343989
Spruce - Oak	P371	-0.00457995	0.00156661	-2.92348	0.00346148
Spruce - Oak	P407	-0.00110472	0.000389798	-2.83408	0.00459583
Spruce - Oak	P109	0.0207914	0.00777165	2.67529	0.00746642
Spruce - Oak	P380	0.00309719	0.00119735	2.58671	0.00968957
Spruce - Oak	P384	-0.00202383	0.000786242	-2.57405	0.0100516
Spruce - Oak	P367	-0.00664344	0.00258401	-2.57099	0.010141
Spruce - Oak	P389	-0.001587	0.000646363	-2.45527	0.0140778
Spruce - Oak	P165	-0.000745734	0.000323159	-2.30764	0.0210191
Spruce - Oak	P247	-0.00123233	0.000535976	-2.29922	0.0214922
Spruce - Oak	P326	-0.00231806	0.00105004	-2.20758	0.0272734
Spruce - Oak	P229	0.00397067	0.00180853	2.19553	0.0281259
Spruce - Oak	P417	-0.000933317	0.000431716	-2.16188	0.0306276
Spruce - Oak	P355	-0.00202181	0.000939731	-2.15148	0.0314383
Spruce - Oak	P217	-0.000560468	0.00027395	-2.04588	0.040768
Spruce - Oak	P216	-0.00362053	0.00183134	-1.97699	0.0480427
Spruce - Oak	P333	-0.000513718	0.0002637	-1.94811	0.0514014
Spruce - Oak	P171	-0.00169097	0.000955189	-1.77029	0.0766782
Spruce - Oak	P85	-0.000913546	0.000530477	-1.72212	0.0850474
Spruce - Oak	P29	-0.000137601	8.33537e-05	-1.6508	0.0987786
Spruce - Oak	P90	-0.0102824	0.00627089	-1.63971	0.101066
Spruce - Oak	P18	-0.00139158	0.000860937	-1.61636	0.106016
Spruce - Oak	P224	-0.00534116	0.00337044	-1.58471	0.113033
Spruce - Oak	P209	-0.00427602	0.00274027	-1.56044	0.118656
Spruce - Oak	P315	-0.00159022	0.00102305	-1.55439	0.120091
Spruce - Oak	P184	-0.0200589	0.0137692	-1.4568	0.145173
Spruce - Oak	P3	-0.0289375	0.0203209	-1.42402	0.15444
Spruce - Oak	P412	-0.000179766	0.000134614	-1.33542	0.18174
Spruce - Oak	P238	0.00642145	0.00522439	1.22913	0.219023
Spruce - Oak	P308	-0.00412927	0.00340932	-1.21117	0.225831
Spruce - Oak	P212	-0.00424017	0.00352571	-1.20264	0.229114
Spruce - Oak	P312	-0.000690888	0.000582764	-1.18554	0.235806
Spruce - Oak	P345	-0.00254947	0.00215771	-1.18156	0.23738
Spruce - Oak	P258	-0.000185612	0.000175379	-1.05835	0.289897
Spruce - Oak	P422	0.000711562	0.00068488	1.03896	0.298824
Spruce - Oak	P230	-0.00841876	0.00812908	-1.03564	0.300372
Spruce - Oak	P69	-0.000281023	0.000274469	-1.02388	0.305892
Spruce - Oak	P243	0.00458577	0.00451251	1.01624	0.309517
Spruce - Oak	P123	-0.00669664	0.00677657	-0.988204	0.323053
Spruce - Oak	P153	-0.00164095	0.00167222	-0.981297	0.326446
Spruce - Oak	P28	-0.000301754	0.000329057	-0.917026	0.359129
Spruce - Oak	P296	0.00176951	0.00194498	0.909785	0.362936
Spruce - Oak	P298	-0.000295855	0.000342428	-0.863992	0.387592
Spruce - Oak	P119	-0.00126661	0.00149218	-0.84883	0.395976
Spruce - Oak	P52	-0.00366528	0.0044598	-0.821848	0.411163
Spruce - Oak	P199	-0.00394602	0.00483733	-0.815744	0.414646
Spruce - Oak	P76	0.000275495	0.000363317	0.758278	0.448285
Spruce - Oak	P227	0.00209921	0.00284584	0.737641	0.460732
Spruce - Oak	P245	-1.55317e-05	2.21447e-05	-0.701372	0.483071
Spruce - Oak	P78	-0.00245642	0.00391971	-0.626683	0.530867
Spruce - Oak	P129	-0.00108116	0.0017423	-0.620536	0.534905
Spruce - Oak	P208	0.00395978	0.00681955	0.580652	0.561475
Spruce - Oak	P327	-0.00136837	0.00252933	-0.541001	0.588507
Spruce - Oak	P427	-0.000292035	0.000547364	-0.533529	0.593667
Spruce - Oak	P151	-0.000726973	0.00139726	-0.520284	0.602866
Spruce - Oak	P148	0.00864695	0.0173963	0.497057	0.619149
Spruce - Oak	P300	-0.000109639	0.000325769	-0.336554	0.736453
Spruce - Oak	P234	0.000783698	0.00237851	0.329492	0.741784
Spruce - Oak	P343	-0.000631145	0.0022097	-0.285624	0.775166
Spruce - Oak	P187	-0.000855125	0.00328021	-0.260692	0.79433
Spruce - Oak	P266	-0.00110636	0.00687793	-0.160857	0.872206
Spruce - Oak	P73	0.000514676	0.00399916	0.128696	0.897598
Spruce - Oak	P406	-9.90491e-06	0.000312307	-0.0317153	0.974699
Spruce - Oak	P430	0.000231126	0.013512	0.0171053	0.986353
Spruce - Oak	P289	-4.36781e-08	5.83248e-05	-0.000748878	0.999402
Spruce - Pine	P148	-0.243	0.0173959	-13.9688	0
Spruce - Pine	P158	0.24169	0.0192096	12.5818	0
Spruce - Pine	P129	-0.0199803	0.00174226	-11.4681	0
Spruce - Pine	P216	-0.0172963	0.00183129	-9.44488	0
Spruce - Pine	P243	-0.0319297	0.0045124	-7.076	1.4837e-12
Spruce - Pine	P234	-0.0157515	0.00237845	-6.62262	3.52895e-11
Spruce - Pine	P258	-0.00105165	0.000175374	-5.99658	2.01519e-09
Spruce - Pine	P187	-0.0193067	0.00328013	-5.88597	3.95725e-09
Spruce - Pine	P132	0.0306621	0.00732945	4.18341	2.87173e-05
Spruce - Pine	P212	-0.014518	0.00352562	-4.11786	3.82413e-05
Spruce - Pine	P289	-0.00023648	5.83233e-05	-4.05464	5.02106e-05
Spruce - Pine	P380	0.00404902	0.00119732	3.38174	0.000720281
Spruce - Pine	P247	-0.0017286	0.000535962	-3.22523	0.0012587
Spruce - Pine	P264	-0.000556711	0.000194797	-2.8579	0.00426451
Spruce - Pine	P318	0.0113782	0.00403533	2.81965	0.00480755
Spruce - Pine	P250	-0.0027496	0.00109029	-2.5219	0.0116724
Spruce - Pine	P3	0.0457624	0.0203204	2.25204	0.0243199
Spruce - Pine	P326	-0.00236399	0.00105002	-2.25138	0.0243613
Spruce - Pine	P300	-0.000632651	0.000325761	-1.94207	0.0521287
Spruce - Pine	P230	0.0157462	0.00812888	1.93707	0.0527374
Spruce - Pine	P123	0.0117475	0.00677641	1.73359	0.0829904
Spruce - Pine	P109	-0.0131432	0.00777146	-1.69122	0.0907949
Spruce - Pine	P427	-0.000877461	0.000547351	-1.60311	0.108911
Spruce - Pine	P399	-0.000613911	0.000387646	-1.58369	0.113264
Spruce - Pine	P390	-0.00327886	0.00208878	-1.56975	0.116473
Spruce - Pine	P52	0.00698777	0.00445969	1.56687	0.117144
Spruce - Pine	P333	-0.000381046	0.000263694	-1.44503	0.148448
Spruce - Pine	P24	-0.000162841	0.000117775	-1.38264	0.166776
Spruce - Pine	P208	0.0093394	0.00681938	1.36954	0.170831
Spruce - Pine	P432	-0.000728763	0.000542448	-1.34347	0.179119
Spruce - Pine	P412	-0.000177341	0.000134611	-1.31743	0.187694
Spruce - Pine	P365	-0.000987013	0.000769207	-1.28316	0.199437
Spruce - Pine	P171	-0.00117865	0.000955166	-1.23397	0.217213
Spruce - Pine	P184	0.0163096	0.0137688	1.18453	0.236203
Spruce - Pine	P217	-0.00032355	0.000273943	-1.18109	0.237568
Spruce - Pine	P245	-2.44161e-05	2.21441e-05	-1.1026	0.2702
Spruce - Pine	P397	-0.000442348	0.000402619	-1.09868	0.271908
Spruce - Pine	P69	-0.000289666	0.000274462	-1.05539	0.291245
Spruce - Pine	P396	-0.00102004	0.00100111	-1.01891	0.308246
Spruce - Pine	P229	-0.00181497	0.00180849	-1.00358	0.315579
Spruce - Pine	P165	-0.000318999	0.000323151	-0.987152	0.323568
Spruce - Pine	P402	-0.00096788	0.00098529	-0.98233	0.325937
Spruce - Pine	P76	0.000334432	0.000363308	0.92052	0.357301
Spruce - Pine	P298	-0.000313216	0.000342419	-0.914716	0.360341
Spruce - Pine	P312	-0.000513864	0.00058275	-0.881792	0.377889
Spruce - Pine	P308	-0.00294718	0.00340924	-0.864469	0.38733
Spruce - Pine	P407	-0.000311922	0.000389788	-0.800234	0.423575
Spruce - Pine	P28	-0.000259304	0.000329049	-0.788043	0.430672
Spruce - Pine	P90	0.0048782	0.00627073	0.777932	0.436609
Spruce - Pine	P301	-0.00108211	0.00143444	-0.754384	0.450619
Spruce - Pine	P417	-0.000325514	0.000431705	-0.75402	0.450837
Spruce - Pine	P266	0.00506126	0.00687776	0.735888	0.461799
Spruce - Pine	P411	-0.000333873	0.000472235	-0.707006	0.479563
Spruce - Pine	P430	0.00936823	0.0135117	0.693344	0.488093
Spruce - Pine	P389	-0.000437809	0.000646347	-0.677359	0.498178
Spruce - Pine	P324	-0.000343506	0.000516802	-0.664677	0.506257
Spruce - Pine	P345	-0.00142723	0.00215765	-0.661474	0.508309
Spruce - Pine	P296	-0.00125653	0.00194493	-0.646055	0.518244
Spruce - Pine	P384	-0.000492208	0.000786223	-0.626041	0.531288
Spruce - Pine	P406	0.000193758	0.000312299	0.620426	0.534978
Spruce - Pine	P227	0.00154982	0.00284576	0.544605	0.586025
Spruce - Pine	P151	-0.000724422	0.00139723	-0.518471	0.60413
Spruce - Pine	P85	-0.000269633	0.000530463	-0.508297	0.611245
Spruce - Pine	P209	-0.00139224	0.0027402	-0.508082	0.611396
Spruce - Pine	P367	0.00123994	0.00258394	0.479865	0.631323
Spruce - Pine	P274	-0.00563387	0.0120501	-0.467539	0.640114
Spruce - Pine	P405	-0.000904304	0.00208768	-0.433162	0.664897
Spruce - Pine	P199	-0.00184348	0.0048372	-0.381104	0.703126
Spruce - Pine	P78	0.00147364	0.00391961	0.375966	0.706942
Spruce - Pine	P332	-0.000727649	0.00201134	-0.361773	0.717522
Spruce - Pine	P371	-0.000536486	0.00156657	-0.342458	0.732006
Spruce - Pine	P119	-0.000507471	0.00149214	-0.340095	0.733785
Spruce - Pine	P225	-0.00072357	0.00216669	-0.333953	0.738415
Spruce - Pine	P29	-2.44533e-05	8.33517e-05	-0.293375	0.769236
Spruce - Pine	P368	-0.00237839	0.00976193	-0.24364	0.80751
Spruce - Pine	P343	-0.000499419	0.00220965	-0.226017	0.821188
Spruce - Pine	P311	-0.000676581	0.00303368	-0.223023	0.823518
Spruce - Pine	P355	-0.000190016	0.000939707	-0.202208	0.839754
Spruce - Pine	P309	-0.00161791	0.0107558	-0.150422	0.880432
Spruce - Pine	P238	0.000764806	0.00522426	0.146395	0.883609
Spruce - Pine	P325	-0.000230765	0.00160092	-0.144145	0.885386
Spruce - Pine	P153	0.000152213	0.00167218	0.0910269	0.927471
Spruce - Pine	P73	0.000355606	0.00399906	0.0889224	0.929144
Spruce - Pine	P18	-7.30037e-05	0.000860915	-0.0847978	0.932422
Spruce - Pine	P292	-1.51313e-05	0.000179872	-0.0841228	0.932959
Spruce - Pine	P327	-8.52282e-05	0.00252927	-0.0336968	0.973119
Spruce - Pine	P422	1.3147e-05	0.000684863	0.0191965	0.984684
Spruce - Pine	P224	2.06686e-05	0.00337036	0.00613248	0.995107
Spruce - Pine	P315	0	0.00102302	0	1
White-rot - Control	P325	0.00655072	0.00178988	3.65987	0.000252348
White-rot - Control	P315	0.00368216	0.00114378	3.2193	0.00128504
White-rot - Control	P212	-0.0123728	0.00394176	-3.1389	0.00169585
White-rot - Control	P368	0.0319312	0.0109142	2.92567	0.00343718
White-rot - Control	P402	0.00297929	0.00110159	2.70454	0.00683988
White-rot - Control	P119	-0.00431725	0.00166826	-2.58787	0.00965718
White-rot - Control	P85	-0.00147584	0.000593076	-2.48846	0.0128299
White-rot - Control	P289	0.000159	6.52074e-05	2.43837	0.0147538
White-rot - Control	P311	0.0078679	0.00339176	2.31971	0.0203567
White-rot - Control	P264	-0.000448215	0.00021779	-2.05802	0.0395885
White-rot - Control	P343	0.00503922	0.00247046	2.03979	0.0413714
White-rot - Control	P367	0.00578429	0.00288893	2.00222	0.0452606
White-rot - Control	P371	0.0034586	0.00175148	1.97467	0.0483058
White-rot - Control	P224	-0.00699194	0.00376818	-1.85552	0.0635213
White-rot - Control	P243	-0.00924531	0.00504501	-1.83256	0.0668673
White-rot - Control	P266	0.0139585	0.00768957	1.81525	0.0694853
White-rot - Control	P296	0.00389775	0.0021745	1.79248	0.0730557
White-rot - Control	P216	-0.00363512	0.00204744	-1.77544	0.0758252
White-rot - Control	P148	0.0341615	0.0194492	1.75645	0.0790119
White-rot - Control	P187	0.00637442	0.0036673	1.73818	0.0821789
White-rot - Control	P399	-0.000745908	0.000433401	-1.72106	0.0852403
White-rot - Control	P52	-0.00848182	0.00498609	-1.7011	0.0889248
White-rot - Control	P234	-0.00447783	0.00265918	-1.68391	0.0921986
White-rot - Control	P427	-0.00102479	0.000611957	-1.67461	0.0940103
White-rot - Control	P184	-0.0250486	0.015394	-1.62717	0.103702
White-rot - Control	P165	0.000572023	0.000361293	1.58327	0.113361
White-rot - Control	P158	-0.0335658	0.0214769	-1.56287	0.118082
White-rot - Control	P230	-0.0141709	0.00908836	-1.55923	0.118942
White-rot - Control	P29	-0.0001418	9.319e-05	-1.52162	0.128104
White-rot - Control	P327	-0.00375188	0.00282781	-1.32678	0.184581
White-rot - Control	P69	-0.000406797	0.000306858	-1.32568	0.184944
White-rot - Control	P384	0.00115585	0.000879024	1.31492	0.188537
White-rot - Control	P380	0.00174222	0.00133864	1.30148	0.193093
White-rot - Control	P258	0.00025428	0.000196074	1.29686	0.194681
White-rot - Control	P24	-0.000165707	0.000131677	-1.25844	0.208234
White-rot - Control	P225	-0.00300379	0.00242243	-1.23999	0.214979
White-rot - Control	P250	-0.00149067	0.00121898	-1.22288	0.221374
White-rot - Control	P318	0.00540889	0.00451164	1.19887	0.230577
White-rot - Control	P324	0.000636465	0.000577802	1.10153	0.270667
White-rot - Control	P390	0.00254752	0.00233532	1.09086	0.275332
White-rot - Control	P227	0.00345012	0.00318166	1.08438	0.278198
White-rot - Control	P332	0.00241854	0.00224875	1.0755	0.282149
White-rot - Control	P333	0.000316261	0.000294818	1.07273	0.283392
White-rot - Control	P300	-0.000356019	0.000364212	-0.977505	0.328319
White-rot - Control	P355	0.0010127	0.00105062	0.963906	0.335093
White-rot - Control	P405	0.00219381	0.0023341	0.939897	0.347271
White-rot - Control	P292	0.00018233	0.000201102	0.906654	0.36459
White-rot - Control	P406	-0.00030169	0.000349161	-0.864042	0.387565
White-rot - Control	P396	-0.000945962	0.00111927	-0.84516	0.398021
White-rot - Control	P309	0.0100126	0.0120254	0.832625	0.405056
White-rot - Control	P129	-0.00161843	0.0019479	-0.830858	0.406054
White-rot - Control	P132	0.00673499	0.00819457	0.821884	0.411143
White-rot - Control	P209	-0.00250303	0.00306364	-0.817014	0.41392
White-rot - Control	P326	0.000917339	0.00117396	0.781408	0.434562
White-rot - Control	P247	0.000453848	0.000599224	0.757393	0.448814
White-rot - Control	P3	-0.0169691	0.0227189	-0.746914	0.455115
White-rot - Control	P432	0.000426915	0.000606475	0.703929	0.481477
White-rot - Control	P208	-0.00535385	0.00762429	-0.70221	0.482548
White-rot - Control	P73	0.00312037	0.00447108	0.6979	0.48524
White-rot - Control	P345	0.00162358	0.00241233	0.673034	0.500925
White-rot - Control	P171	0.000652265	0.00106791	0.610788	0.54134
White-rot - Control	P199	-0.00302591	0.00540816	-0.559509	0.575815
White-rot - Control	P123	-0.00392466	0.00757625	-0.518022	0.604443
White-rot - Control	P28	0.000178563	0.000367888	0.485374	0.627411
White-rot - Control	P411	-0.000242165	0.000527974	-0.458668	0.646472
White-rot - Control	P308	0.00170556	0.00381164	0.44746	0.654543
White-rot - Control	P109	0.0033656	0.00868876	0.387351	0.698496
White-rot - Control	P298	-0.000114825	0.000382836	-0.299932	0.764229
White-rot - Control	P397	0.000122299	0.000450141	0.27169	0.785861
White-rot - Control	P389	0.000136342	0.000722638	0.188673	0.850349
White-rot - Control	P151	-0.000202718	0.00156215	-0.129769	0.89675
White-rot - Control	P90	-0.000866001	0.00701089	-0.123522	0.901694
White-rot - Control	P217	3.72151e-05	0.000306277	0.121508	0.903289
White-rot - Control	P76	4.37513e-05	0.000406191	0.107711	0.914225
White-rot - Control	P229	-0.000210416	0.00202195	-0.104066	0.917117
White-rot - Control	P245	-2.53171e-06	2.47579e-05	-0.102259	0.918551
White-rot - Control	P365	-7.38094e-05	0.00086	-0.0858248	0.931606
White-rot - Control	P312	4.75309e-05	0.000651534	0.0729523	0.941844
White-rot - Control	P301	-9.91545e-05	0.00160375	-0.0618267	0.950701
White-rot - Control	P430	0.000708077	0.0151065	0.0468724	0.962615
White-rot - Control	P18	-3.9504e-05	0.000962532	-0.0410417	0.967263
White-rot - Control	P274	0.000529492	0.0134724	0.0393021	0.96865
White-rot - Control	P238	0.000219452	0.0058409	0.0375716	0.970029
White-rot - Control	P407	9.21462e-06	0.000435796	0.0211443	0.983131
White-rot - Control	P78	-7.59668e-05	0.00438226	-0.0173351	0.986169
White-rot - Control	P417	-8.0877e-06	0.000482661	-0.0167565	0.986631
White-rot - Control	P153	-3.35814e-06	0.00186955	-0.00179623	0.998567
White-rot - Control	P422	-4.57398e-20	0.0007657	-5.97359e-17	1
White-rot - Control	P412	0	0.000150499	0	1
White-rot - Sterilized	P309	-0.0372521	0.0120257	-3.0977	0.00195032
White-rot - Sterilized	P292	-0.000547214	0.000201109	-2.72099	0.00650874
White-rot - Sterilized	P289	0.00014107	6.52095e-05	2.16334	0.0305148
White-rot - Sterilized	P266	0.0165664	0.00768981	2.15433	0.0312141
White-rot - Sterilized	P367	0.00611283	0.00288902	2.11588	0.0343548
White-rot - Sterilized	P332	0.00425941	0.00224882	1.89406	0.0582169
White-rot - Sterilized	P315	0.00210062	0.00114381	1.83651	0.0662823
White-rot - Sterilized	P390	-0.0042231	0.0023354	-1.8083	0.0705593
White-rot - Sterilized	P165	0.000652497	0.000361305	1.80595	0.0709264
White-rot - Sterilized	P298	-0.000671781	0.000382848	-1.75469	0.0793118
White-rot - Sterilized	P343	0.00418335	0.00247054	1.69329	0.0903998
White-rot - Sterilized	P412	-0.000252646	0.000150504	-1.67867	0.0932173
White-rot - Sterilized	P217	-0.000492741	0.000306287	-1.60876	0.10767
White-rot - Sterilized	P264	-0.000343715	0.000217796	-1.57815	0.114532
White-rot - Sterilized	P119	-0.00250026	0.00166832	-1.49867	0.133959
White-rot - Sterilized	P109	-0.0128962	0.00868903	-1.4842	0.137756
White-rot - Sterilized	P399	-0.000614945	0.000433414	-1.41884	0.155946
White-rot - Sterilized	P148	0.0275768	0.0194498	1.41785	0.156236
White-rot - Sterilized	P3	0.0311137	0.0227196	1.36946	0.170854
White-rot - Sterilized	P397	-0.000598668	0.000450155	-1.32992	0.183546
White-rot - Sterilized	P132	-0.010873	0.00819483	-1.32681	0.184571
White-rot - Sterilized	P405	0.00309173	0.00233417	1.32455	0.18532
White-rot - Sterilized	P158	-0.0276514	0.0214776	-1.28745	0.197937
White-rot - Sterilized	P355	-0.0013264	0.00105066	-1.26245	0.206788
White-rot - Sterilized	P229	-0.00251885	0.00202201	-1.24572	0.212868
White-rot - Sterilized	P301	0.00191699	0.0016038	1.19528	0.231977
White-rot - Sterilized	P296	0.0025598	0.00217457	1.17715	0.239134
White-rot - Sterilized	P365	-0.000982314	0.000860027	-1.14219	0.253375
White-rot - Sterilized	P250	-0.00136779	0.00121902	-1.12204	0.261846
White-rot - Sterilized	P333	-0.000318676	0.000294828	-1.08089	0.279746
White-rot - Sterilized	P247	0.000645079	0.000599243	1.07649	0.281708
White-rot - Sterilized	P396	-0.00117757	0.0011193	-1.05205	0.292776
White-rot - Sterilized	P52	-0.00520914	0.00498624	-1.0447	0.296161
White-rot - Sterilized	P129	0.00203047	0.00194797	1.04235	0.297248
White-rot - Sterilized	P430	0.0154088	0.015107	1.01998	0.307737
White-rot - Sterilized	P258	0.000199168	0.000196081	1.01574	0.309751
White-rot - Sterilized	P368	-0.0109986	0.0109145	-1.00771	0.313595
White-rot - Sterilized	P243	-0.00484451	0.00504517	-0.960227	0.336941
White-rot - Sterilized	P151	-0.00149178	0.0015622	-0.954924	0.339616
White-rot - Sterilized	P380	0.0012684	0.00133868	0.947497	0.343386
White-rot - Sterilized	P187	0.00342088	0.00366741	0.932778	0.350935
White-rot - Sterilized	P234	0.00243069	0.00265927	0.914047	0.360692
White-rot - Sterilized	P209	-0.00277129	0.00306373	-0.904547	0.365706
White-rot - Sterilized	P245	2.02795e-05	2.47586e-05	0.819087	0.412737
White-rot - Sterilized	P389	-0.000567078	0.000722661	-0.784709	0.432624
White-rot - Sterilized	P208	0.00560996	0.00762453	0.735778	0.461866
White-rot - Sterilized	P123	0.0055711	0.00757649	0.735314	0.462148
White-rot - Sterilized	P230	0.0065312	0.00908865	0.71861	0.472381
White-rot - Sterilized	P225	0.00173841	0.0024225	0.717607	0.473
White-rot - Sterilized	P73	0.00312786	0.00447122	0.699553	0.484207
White-rot - Sterilized	P28	0.000252114	0.000367899	0.68528	0.493167
White-rot - Sterilized	P324	0.000386756	0.000577821	0.669337	0.503281
White-rot - Sterilized	P24	-8.77752e-05	0.000131681	-0.666574	0.505044
White-rot - Sterilized	P224	-0.00251144	0.00376829	-0.666467	0.505113
White-rot - Sterilized	P184	-0.0102096	0.0153945	-0.6632	0.507202
White-rot - Sterilized	P371	-0.00104744	0.00175154	-0.59801	0.549833
White-rot - Sterilized	P308	-0.00223441	0.00381176	-0.586188	0.557749
White-rot - Sterilized	P318	-0.00243413	0.00451178	-0.539506	0.589538
White-rot - Sterilized	P325	0.000924543	0.00178994	0.516523	0.605489
White-rot - Sterilized	P76	-0.00020874	0.000406203	-0.51388	0.607336
White-rot - Sterilized	P216	-0.00100221	0.00204751	-0.489476	0.624504
White-rot - Sterilized	P300	-0.000174976	0.000364223	-0.480408	0.630937
White-rot - Sterilized	P432	-0.000280478	0.000606494	-0.462457	0.643753
White-rot - Sterilized	P345	0.00105759	0.00241241	0.438395	0.6611
White-rot - Sterilized	P153	-0.000813345	0.00186961	-0.435034	0.663538
White-rot - Sterilized	P90	0.00299019	0.00701111	0.426493	0.669749
White-rot - Sterilized	P18	0.00040961	0.000962562	0.425541	0.670442
White-rot - Sterilized	P326	-0.000492786	0.00117399	-0.419752	0.674667
White-rot - Sterilized	P427	-0.000248657	0.000611976	-0.406319	0.684508
White-rot - Sterilized	P407	0.000169878	0.00043581	0.389799	0.696685
White-rot - Sterilized	P227	0.00118464	0.00318176	0.372322	0.709653
White-rot - Sterilized	P311	0.00113275	0.00339187	0.333961	0.738409
White-rot - Sterilized	P199	-0.00173863	0.00540833	-0.321473	0.747852
White-rot - Sterilized	P417	-0.000151478	0.000482676	-0.31383	0.753651
White-rot - Sterilized	P78	0.00124217	0.0043824	0.283445	0.776836
White-rot - Sterilized	P384	-0.000216118	0.000879051	-0.245854	0.805795
White-rot - Sterilized	P327	0.000671844	0.0028279	0.237577	0.812209
White-rot - Sterilized	P411	-9.48075e-05	0.000527991	-0.179563	0.857496
White-rot - Sterilized	P29	-1.5524e-05	9.31929e-05	-0.166579	0.867702
White-rot - Sterilized	P312	-8.97284e-05	0.000651554	-0.137714	0.890466
White-rot - Sterilized	P402	-0.000128284	0.00110162	-0.11645	0.907296
White-rot - Sterilized	P69	-3.34101e-05	0.000306868	-0.108875	0.913302
White-rot - Sterilized	P238	-0.000429603	0.00584108	-0.0735486	0.94137
White-rot - Sterilized	P406	-2.39405e-05	0.000349172	-0.0685636	0.945337
White-rot - Sterilized	P274	0.000765036	0.0134728	0.0567837	0.954717
White-rot - Sterilized	P212	-0.000210154	0.00394189	-0.053313	0.957483
White-rot - Sterilized	P85	-2.38656e-05	0.000593095	-0.0402392	0.967902
White-rot - Sterilized	P171	-3.81405e-05	0.00106794	-0.035714	0.97151
White-rot - Sterilized	P422	8.945e-06	0.000765724	0.0116818	0.99068
