# Supplementary material for: The potential role of volatile organic compounds on the colonisation of deadwood by saproxylic beetles
Source: Oecologia. 2026 Feb 26;208(3):38. doi: 10.1007/s00442-026-05874-w (PMC12946360; doi:10.1007/s00442-026-05874-w)
Supplement: Supplementary file 3 — Supplementary file3 (XLSX 33 KB) [file 442_2026_5874_MOESM3_ESM.xlsx]

## Sheet: beetles
Species	Oak	Beech	Pine	Spruce	index	stat	p-value	NMDS1	NMDS2
Acanthocinus griseus	0	0	1	0	pine	0.305857	0.001	0.629111	0.202233
Agrilus angustulus	1	1	0	0	broadleaf	0.254951	0.002	-0.598369	0.478049
Agrilus graminis
Agrilus sulcicollis	1	0	0	0	oak	0.540133	0.001	-0.903152	0.759011
Allandrus undulatus
Ampedus pomorum
Anaspis flava	1	0	1	0	none	0.24367	0.03	0.120937	-0.00541862
Anaspis rufilabris
Anaspis thoracica	0	0	1	0	pine	0.303315	0.001	0.103034	0.0510633
Anomognathus cuspidatus
Anthaxia godeti	0	0	1	1	conifer	0.234521	0.006	1.30754	0.632776
Anthaxia quadripunctata	0	0	1	1	conifer	0.616441	0.001	1.17892	0.699713
Anthaxia salicis
Anthaxia similis
Anthocomus fasciatus
Antholinus analis
Aridius nodifer
Atomaria zetterstedti
Axinotarsus marginalis
Axinotarsus pulicarius
Bitoma crenata	1	0	0	0	oak	0.226569	0.009	-0.310906	0.304245
Bostrichus capucinus
Callidium aeneum
Callidium violaceum	0	0	1	1	conifer	0.223607	0.006	2.14163	0.0539284
Cartodere constricta
Cerylon ferrugineum
Chlorophorus figuratus
Chrysobothris affinis	1	0	0	0	oak	0.279751	0.002	-0.783439	0.654322
Chrysobothris igniventris	0	0	1	1	conifer	0.273861	0.001	0.908066	0.232639
Cis castaneus
Cis punctulatus
Cis setiger
Clanoptilus geniculatus
Clytus arietis	1	1	0	0	broadleaf	0.484789	0.001	-0.601082	0.635895
Clytus lama	0	0	1	1	conifer	0.254951	0.005	1.24598	0.319449
Colydium elongatum
Corticaria alleni
Corticaria lateritia
Corticaria serrata
Corticeus linearis
Cortinicara gibbosa
Cossonus linearis
Cryptolestes duplicatus	1	0	0	0	oak	0.365148	0.001	-0.125415	0.0615088
Cryptolestes ferrugineus
Cryptolestes pusillus
Cryptophagus acutangulus
Cryptophagus dentatus								-1.75009	0.0412149
Cryptophagus fuscicornis
Cryptophagus scanicus	1	0	0	0	oak	0.237171	0.015	-0.85412	0.799206
Crypturgus hispidulus	0	0	1	1	conifer	0.2	0.031	0.827485	-0.214008
Crypturgus pusillus	0	0	1	0	pine	0.275231	0.004	0.575745	-0.111318
Crypturgus subscribrosus
Cyclorhipidion bodoanum
Dasytes niger								0.13409	0.0561908
Diplocoelus fagi
Dryocoetes autographus	0	0	1	1	conifer	0.223607	0.036	0.0115622	-1.23563
Dryocoetes hectographus	0	0	0	1	spruce	0.3	0.001	0.158747	-1.47594
Endomychus coccineus
Enicmus brevicornis	0	1	0	0	beech	0.316228	0.001	-0.629872	-0.25094
Ernobius mollis	0	0	1	1	conifer	0.604594	0.001	0.879827	-0.162675
Ernoporicus fagi	0	1	0	0	beech	0.4	0.001	-1.13431	-0.273382
Euglenes oculatus
Ips typographus
Laemophloeus monilis
Lathropus sepicola	1	1	0	0	broadleaf	0.322341	0.003	-0.159021	0.494448
Latridius minutus
Leiopus nebulosus	1	1	0	1	none	0.500324	0.001	-0.287407	-0.817979
Litargus balteatus
Litargus connexus	1	1	1	0	none	0.455776	0.001	-0.239018	-0.0152006
Lyctus linearis
Magdalis violacea	0	0	0	1	spruce	0.599625	0.001	1.25523	0.39909
Malachius bipustulatus
Mesosa curculionoides	1	0	0	0	oak	0.264575	0.001	-0.620751	-0.086483
Molorchus minor	0	0	0	1	spruce	0.603684	0.001	0.904267	-0.87263
Monochamus galloprovincialis pistor
Monotoma longicollis
Mordella brachyura
Nemozoma elongatum	0	0	0	1	spruce	0.216025	0.017	0.741786	-0.315175
Notolaemus unifasciatus
Obrium brunneum								0.762483	-0.795945
Orthocis alni
Orthocis lucasi
Orthoperus atomus	1	0	1	0	none	0.410868	0.009	-0.0173437	-0.143205
Orthoperus pilosiusculus
Orthoperus punctulatus
Orthotomicus laricis	0	0	1	0	pine	0.244949	0.002	0.335945	-0.0667111
Orthotomicus suturalis
Phaenops cyanea	0	0	1	0	pine	0.220085	0.005	0.734858	0.466346
Philorhizus notatus
Phloeonomus punctipennis
Phymatodes testaceus	1	0	0	0	oak	0.489588	0.001	-1.01307	0.00788785
Pissodes castaneus
Pissodes harcyniae
Pissodes pini
Pityogenes chalcographus	0	0	0	1	spruce	0.384579	0.001	1.25398	-0.210886
Pityophthorus pityographus
Placonotus testaceus	1	1	1	0	none	0.544352	0.001	-0.319165	0.357506
Plagionotus arcuatus	1	0	0	0	oak	0.223607	0.004	-0.73551	0.529012
Pogonocherus fasciculatus
Polygraphus poligraphus	0	0	0	1	spruce	0.264955	0.005	0.448906	-0.984194
Ptilinus pectinicornis
Ptinomorphus imperialis
Ptinus sexpunctatus
Rhagium inquisitor	0	0	1	0	pine	0.458258	0.001	0.368463	0.0547862
Rhizophagus bipustulatus
Rhizophagus dispar
Rhizophagus nitidulus
Ropalopus macropus
Salpingus planirostris
Salpingus ruficollis
Scolytus intricatus	1	0	0	0	oak	0.371915	0.001	-1.42203	0.825624
Scraptia fuscula
Sericoderus lateralis
Silvanus bidentatus
Silvanus unidentatus
Stenomax aeneus
Stenopterus flavicornis
Symbiotes gibberosus
Synchita humeralis	1	0	0	0	oak	0.330094	0.001	-0.497341	-0.566102
Synchita mediolanensis	1	0	0	0	oak	0.20702	0.011	-1.8005	-0.448644
Taphrorychus bicolor	0	1	0	0	beech	0.6245	0.001	-1.26527	-0.264268
Taphrorychus villifrons
Thanasimus formicarius
Tilloidea unifasciata
Trachodes hispidus
Tribolium castaneum
Trixagus elateroides
Trogoderma glabrum
Uleiota planatus	1	1	1	0	none	0.302495	0.014	-0.60023	0.359866
Vincenzellus ruficollis
Xyleborus dispar
Xyleborus saxeseni
Xylosandrus germanus	1	1	0	0	broadleaf	0.525984	0.001	-0.715655	-0.629823
Xylotrechus antilope	1	0	0	0	oak	0.264575	0.001	-0.68414	0.490482

## Sheet: Sheet1
Species	Sterilized	Control	White-rot	Brown-rot	Burned	index	stat	p-value
Acanthocinus griseus
Agrilus angustulus	0	1	0	0	0	control	0.229129	0.045
Agrilus graminis
Agrilus sulcicollis
Allandrus undulatus
Ampedus pomorum
Anaspis flava
Anaspis rufilabris
Anaspis thoracica
Anomognathus cuspidatus
Anthaxia godeti
Anthaxia quadripunctata
Anthaxia salicis
Anthaxia similis
Anthocomus fasciatus
Antholinus analis
Aridius nodifer
Atomaria zetterstedti
Axinotarsus marginalis
Axinotarsus pulicarius
Bitoma crenata	0	0	0	1	0	brown rot	0.223607	0.01
Bostrichus capucinus
Callidium aeneum
Callidium violaceum
Cartodere constricta
Cerylon ferrugineum
Chlorophorus figuratus
Chrysobothris affinis
Chrysobothris igniventris
Cis castaneus
Cis punctulatus
Cis setiger
Clanoptilus geniculatus
Clytus arietis	1	1	0	1	1	none	0.396116	0.049
Clytus lama
Colydium elongatum
Corticaria alleni
Corticaria lateritia
Corticaria serrata
Corticeus linearis
Cortinicara gibbosa
Cossonus linearis
Cryptolestes duplicatus
Cryptolestes ferrugineus
Cryptolestes pusillus
Cryptophagus acutangulus
Cryptophagus dentatus	0	0	0	1	1	none	0.237171	0.002
Cryptophagus fuscicornis
Cryptophagus scanicus	0	0	0	0	1	burned	0.241523	0.026
Crypturgus hispidulus
Crypturgus pusillus
Crypturgus subscribrosus
Cyclorhipidion bodoanum
Dasytes niger	1	1	0	0	0	none	0.193649	0.035
Diplocoelus fagi
Dryocoetes autographus
Dryocoetes hectographus
Endomychus coccineus
Enicmus brevicornis	0	1	0	0	0	control	0.353553	0.001
Ernobius mollis
Ernoporicus fagi
Euglenes oculatus
Ips typographus
Laemophloeus monilis
Lathropus sepicola
Latridius minutus
Leiopus nebulosus	1	0	1	1	1	disturbed	0.49553	0.001
Litargus balteatus
Litargus connexus
Lyctus linearis
Magdalis violacea
Malachius bipustulatus
Mesosa curculionoides
Molorchus minor
Monochamus galloprovincialis pistor
Monotoma longicollis
Mordella brachyura
Nemozoma elongatum
Notolaemus unifasciatus
Obrium brunneum	0	1	0	0	0	control	0.193649	0.04
Orthocis alni
Orthocis lucasi
Orthoperus atomus	1	0	1	1	1	disturbed	0.400586	0.044
Orthoperus pilosiusculus
Orthoperus punctulatus
Orthotomicus laricis
Orthotomicus suturalis
Phaenops cyanea
Philorhizus notatus
Phloeonomus punctipennis
Phymatodes testaceus	0	1	0	0	1	none	0.290882	0.024
Pissodes castaneus
Pissodes harcyniae
Pissodes pini
Pityogenes chalcographus
Pityophthorus pityographus
Placonotus testaceus
Plagionotus arcuatus
Pogonocherus fasciculatus
Polygraphus poligraphus
Ptilinus pectinicornis
Ptinomorphus imperialis
Ptinus sexpunctatus
Rhagium inquisitor
Rhizophagus bipustulatus
Rhizophagus dispar
Rhizophagus nitidulus
Ropalopus macropus
Salpingus planirostris
Salpingus ruficollis
Scolytus intricatus	0	1	0	0	0	control	0.42482	0.001
Scraptia fuscula
Sericoderus lateralis
Silvanus bidentatus
Silvanus unidentatus
Stenomax aeneus
Stenopterus flavicornis
Symbiotes gibberosus
Synchita humeralis
Synchita mediolanensis	1	0	0	1	0	sterilized	0.193649	0.032
Taphrorychus bicolor
Taphrorychus villifrons
Thanasimus formicarius
Tilloidea unifasciata
Trachodes hispidus
Tribolium castaneum
Trixagus elateroides
Trogoderma glabrum
Uleiota planatus
Vincenzellus ruficollis
Xyleborus dispar
Xyleborus saxeseni
Xylosandrus germanus	1	0	1	1	0	sterilized	0.518009	0.001
Xylotrechus antilope

## Sheet: peaks
Peak	RI	NIST.RI	Compound	Class					Peak	tree	treat	pval	NMDS1	NMDS2
P3		646	acetic acid	fatty acid					P3	none	none
P18		697	pentanal	aldehyde					P18	none	none
P24				ketone					P24	none	none	0.008	-0.540065	-0.841623
P28		727	1,1-diethoxy-ethane	ether					P28	none	burned
P29		740	dimethyl disulfide	disulfide					P29	none	none
P52	802	801	hexanal	aldehyde					P52	none	none
P69	832	834	furfural	furfural					P69	none	brown rot
P73	842	843	2,4-dimethyl-1-heptene	hydrocarbon					P73	beech	none
P76	858	856	ethylbenzene	aromatic hydrocarbon					P76	none	none
P78	861	864	4-methyl-octane	hydrocarbon					P78	beech	none
P85	883	888	n-butylether	ether					P85	none	control
P90	894	895	styrene	aromatic hydrocarbon					P90	none	none
P109	932	939	alpha-pinene	monoterpene					P109	conifer	none	0.001	0.898811	0.438336
P119	952	956	thujadiene	monoterpene					P119	none	none
P123	962	964	1-ethyl-3-methyl-benzene	aromatic hydrocarbon					P123	none	none	0.013	-0.801246	0.598335
P129	970			monoterpene					P129	pine	none	0.001	0.890165	-0.455639
P132	975	978	beta-pinene	monoterpene					P132	spruce	sterilized	0.001	0.995894	0.0905301
P148	1010	1007	carene	monoterpene					P148	pine	none	0.001	0.965053	0.262055
P151	1017			not identified					P151	none	none
P153	1020			aromatic hydrocarbon					P153	none	brown rot
P158	1029	1030	limonene	monoterpene					P158	spruce	none	0.001	0.867457	0.497512
P165	1042	1041	lilac lactone	lactone					P165	none	none
P171	1059	1056	2-octenal	aldehyde					P171	none	burned
P184	1087			hydrocarbon					P184	broadleaf	none	0.023	-0.966057	-0.25833
P187	1090	1088	p-cymenene	monoterpene					P187	pine	none	0.047	0.548656	-0.836048
P199	1116			hydrocarbon					P199	none	none
P208	1130			hydrocarbon					P208	none	none
P209	1132			fatty acid					P209	none	none
P212	1136			monoterpene					P212	pine	control
P216	1146	1141	trans-verbenol	monoterpene					P216	pine	none	0.017	0.45797	-0.888967
P217	1150			not identified					P217	none	none
P224	1167			alcohol					P224	none	none
P225	1170			fatty acid					P225	broadleaf	control	0.001	-0.719209	-0.694794
P227	1173			alcohol					P227	none	none
P229	1178	1177	terpineol	monoterpene					P229	conifer	none	0.001	0.831408	0.555662
P230	1183	1178	naphthalene	aromatic hydrocarbon					P230	none	control
P234	1187	1182	cymeneol	monoterpene					P234	pine	control	0.001	0.977939	-0.208891
P238	1197	1196	myrthenol	monoterpene					P238	none	none
P243	1211	1206	verbenone	monoterpene					P243	pine	none	0.015	0.962179	0.272417
P245	1218			alcohol					P245	none	none
P247	1224	1224	cuminaldehyde	monoterpene					P247	none	none
P250	1232	1224	2-ethylhexyl acrylate	ester					P250	broadleaf	none	0.001	-0.613477	-0.789712
P258	1254			monoterpene					P258	pine	none	0.007	0.355907	-0.934521
P264	1271			monoterpene					P264	none	none	0.01	-0.331911	-0.943311
P266	1277			monoterpene					P266	none	white rot
P274	1296	1297	thymol	monoterpene					P274	oak	none
P289	1329	1321	2-methyl-5-(propan-2-ylidene)cyclohexane-1,4-diol	monoterpene					P289	pine	white rot
P292	1341			monoterpene					P292	broadleaf	sterilized	0.02	-0.99862	0.0525115
P296	1352			aldehyde					P296	none	none	0.001	0.452168	-0.891933
P298	1357			not identified					P298	none	none
P300	1362			not identified					P300	none	none
P301	1366			aldehyde					P301	broadleaf	none	0.001	-0.777525	-0.628852
P308	1378			sesquiterpene					P308	beech	none
P309	1383			sesquiterpene					P309	oak	sterilized	0.001	-0.838924	0.544249
P311	1388			sesquiterpene					P311	oak	none	0.002	-0.866398	0.499353
P312	1389	1370	orcinol	aromatic alcohol					P312	none	brown rot
P315	1398	1396	sativene	sesquiterpene					P315	beech	none	0.002	-0.854456	-0.519524
P318	1408	1402	longifolene	sesquiterpene					P318	spruce	none	0.001	0.954803	-0.29724
P324	1424			not identified					P324	none	none
P325	1429			sesquiterpene					P325	beech	sterilized	0.001	-0.986841	0.161691
P326	1432	1430	beta-copaene	sesquiterpene					P326	beech	none	0.029	-0.689798	-0.724001
P327	1436			not identified					P327	none	none
P332	1449			not identified					P332	broadleaf	white rot	0.001	-0.532831	-0.846221
P333	1450			sesquiterpene					P333	none	sterilized
P343	1480	1474	gamma-muurolene	sesquiterpene					P343	none	none
P345	1485	1485	curcurmene	sesquiterpene					P345	none	none
P355	1509	1500	cuparaene	sesquiterpene					P355	broadleaf	sterilized
P365	1537			hydrocarbon					P365	broadleaf	none	0.001	-0.987475	-0.157778
P367	1547	1548	alpha-calacorene	sesquiterpene					P367	none	white rot
P368	1548			sesquiterpene					P368	beech	sterilized	0.001	-0.92163	-0.38807
P371	1558			sesquiterpene					P371	beech	sterilized	0.001	-0.991561	-0.129641
P380	1587	1581	caryophyllene oxid	sesquiterpene					P380	spruce	none	0.044	0.901014	-0.433791
P384	1603			alcohol					P384	broadleaf	none	0.002	-0.549321	-0.835611
P389	1627			sesquiterpene					P389	none	none	0.004	-0.840523	-0.541776
P390	1629			spirolactone					P390	broadleaf	sterilized	0.001	-0.946598	-0.322415
P396	1649			sesquiterpene					P396	broadleaf	none	0.001	-0.652442	-0.757839
P397	1651			sesquiterpene					P397	broadleaf	none	0.004	-0.73951	0.673145
P399	1658			sesquiterpene					P399	broadleaf	none	0.001	-0.91084	-0.412759
P402	1671			sesquiterpene					P402	broadleaf	sterilized	0.001	-0.960312	-0.278929
P405	1680			spiro octane					P405	broadleaf	burned	0.001	-0.57248	-0.819919
P406	1688			spiro octanone					P406	none	brown rot
P407	1691			sesquiterpene					P407	broadleaf	none	0.016	-0.450894	-0.892578
P411	1706			aromatic alcohol					P411	broadleaf	none	0.013	-0.713941	-0.700206
P412	1709			sesquiterpene					P412	none	none
P417	1720			aromatic hydrocarbon					P417	none	burned
P422	1739	1740	4-hydroxy-2-methoxycinnamaldehyde	aromatic alcohol					P422	none	brown rot
P427	1756			alcohol					P427	none	none
P430	1769	1765	tetradecanoic acid	fatty acid					P430	none	none
P432	1776			not identified					P432	broadleaf	none	0.002	-0.749349	-0.662175
